# Supplementary material for: Proximity and waiting times in choice models for outpatient cardiological visits in Italy
Source: PLoS One. 2018 Aug 30;13(8):e0203018. doi: 10.1371/journal.pone.0203018 (PMC6117008; doi:10.1371/journal.pone.0203018)
Supplement: S1 File — (TXT) [file pone.0203018.s001.txt]

male	immigrant	age_class	low_ses	weight	groupid	choice	distance	median_wait	ID_provider
0	0	4	0	1	3112	0	108.44872	104	1
0	0	5	1	1	4046	0	102.52957	104	1
1	0	6	1	1	5735	0	136.38914	104	1
1	0	9	1	22	9216	0	168.34496	104	1
1	0	6	0	3	5659	0	120.70899	104	1
0	0	5	1	1	4228	0	57.646294	104	1
1	1	10	1	1	10352	0	135.27165	104	1
0	0	4	1	1	2864	0	132.1136	104	1
0	1	9	1	1	8841	0	86.233139	104	1
1	0	2	1	1	1625	0	78.560081	104	1
1	0	2	0	1	1413	0	55.041092	104	1
0	1	2	1	1	1194	0	162.08408	104	1
1	0	8	1	1	8174	0	108.44872	104	1
0	0	5	1	1	3677	1	13.241461	104	1
1	0	4	1	2	3539	0	102.52957	104	1
1	1	3	1	1	2290	0	74.647301	104	1
1	0	9	0	1	9188	0	136.38914	104	1
0	0	12	1	2	11793	0	120.70899	104	1
1	0	1	1	1	772	0	110.35518	104	1
0	1	5	1	1	4045	0	78.560081	104	1
0	0	8	1	1	7405	0	162.08408	104	1
0	0	2	1	2	1130	0	136.38914	104	1
1	0	8	0	1	8305	0	102.52957	104	1
1	0	10	1	1	10326	0	97.567108	104	1
1	0	9	1	1	9375	0	86.233139	104	1
1	0	11	1	37	11322	0	150.84784	104	1
1	0	7	0	1	6711	0	60.793236	104	1
1	0	5	1	1	4328	0	61.378712	104	1
0	0	3	1	7	1963	0	86.233139	104	1
1	0	11	1	1	11260	0	110.35518	104	1
0	0	2	1	1	1154	0	120.70899	104	1
1	0	3	1	1	2353	0	120.70899	104	1
1	0	2	1	8	1519	0	150.84784	104	1
0	0	12	1	1	11750	0	162.08408	104	1
1	0	11	1	1	11416	0	88.930199	104	1
0	0	8	1	1	7700	0	61.378712	104	1
1	0	11	0	1	11224	0	57.646294	104	1
0	0	8	1	12	7775	0	136.38914	104	1
1	0	8	0	1	8087	0	108.44872	104	1
0	0	8	0	2	7237	0	55.041092	104	1
0	0	2	1	2	1367	0	60.793236	104	1
1	0	11	1	2	11561	0	71.686378	104	1
1	0	5	0	1	4469	0	108.44872	104	1
1	0	3	1	1	2221	0	77.386963	104	1
1	1	6	1	1	5861	0	86.233139	104	1
1	0	1	0	3	836	0	86.233139	104	1
0	0	3	1	1	1952	0	162.08408	104	1
0	0	6	1	1	5172	0	74.647301	104	1
0	0	4	1	12	2775	0	60.793236	104	1
1	0	6	1	3	5771	0	102.52957	104	1
0	0	8	1	1	7802	0	132.1136	104	1
1	0	10	0	1	10291	0	100.57867	104	1
0	0	8	1	1	7504	0	132.1136	104	1
0	0	5	0	1	3933	0	162.08408	104	1
0	0	5	1	1	4168	0	168.34496	104	1
1	0	11	1	5	11397	0	162.08408	104	1
1	0	11	0	1	11388	0	132.1136	104	1
1	0	5	1	5	4371	0	60.793236	104	1
1	0	12	0	1	12270	0	78.560081	104	1
0	0	8	1	4	7337	0	69.853386	104	1
0	0	1	1	6	225	0	108.44872	104	1
1	0	2	1	1	1582	0	110.35518	104	1
0	1	7	1	4	6115	0	77.386963	104	1
1	0	6	1	11	5756	0	78.560081	104	1
1	0	12	1	1	12133	0	57.646294	104	1
1	0	8	1	7	7954	0	57.646294	104	1
1	1	4	1	2	3336	0	128.67041	104	1
0	0	1	1	1	143	0	120.70899	104	1
1	0	3	0	6	2566	0	57.646294	104	1
1	0	9	1	1	9543	0	108.44872	104	1
1	1	1	1	1	757	0	110.35518	104	1
0	1	6	1	1	4912	0	69.853386	104	1
1	0	8	1	1	8079	0	86.233139	104	1
1	0	6	1	37	5741	0	132.1136	104	1
0	0	6	0	2	4913	0	57.646294	104	1
0	0	4	1	22	3125	0	57.646294	104	1
1	0	6	1	1	5639	0	135.27165	104	1
1	0	12	1	1	12412	0	61.378712	104	1
1	0	10	1	9	10522	0	102.52957	104	1
1	0	10	1	4	10418	0	110.35518	104	1
0	0	1	1	1	236	0	110.35518	104	1
1	0	3	1	3	2518	0	102.52957	104	1
0	0	5	1	8	3872	0	128.67041	104	1
0	0	4	0	1	2698	0	61.378712	104	1
1	0	11	1	1	11174	0	62.978706	104	1
0	1	7	1	1	6261	0	135.27165	104	1
0	0	12	1	3	11997	0	62.978706	104	1
1	0	1	1	1	763	0	110.35518	104	1
0	0	1	1	13	51	0	55.041092	104	1
0	1	9	1	1	8500	0	62.978706	104	1
0	0	7	0	2	6385	0	78.560081	104	1
0	0	6	0	1	4952	0	97.567108	104	1
1	0	8	1	61	7849	0	31.416758	104	1
0	0	9	0	2	8553	0	57.646294	104	1
1	0	6	0	1	5561	0	100.57867	104	1
0	0	8	1	2	7460	0	108.44872	104	1
1	0	5	1	7	4675	0	88.930199	104	1
0	0	2	1	1	1293	0	102.52957	104	1
0	0	11	1	1	11112	0	132.1136	104	1
1	0	11	1	1	11426	0	88.930199	104	1
0	0	12	1	1	11892	0	105.38641	104	1
0	1	1	1	1	324	0	105.38641	104	1
1	0	12	1	2	12225	0	110.35518	104	1
1	0	4	1	2	3665	0	13.241461	104	1
0	0	11	0	2	11016	0	102.52957	104	1
1	1	7	1	1	6777	0	100.57867	104	1
0	1	3	1	1	2035	0	102.52957	104	1
1	0	7	0	1	7027	0	105.38641	104	1
1	0	4	1	5	3325	0	168.34496	104	1
1	0	10	0	1	10253	0	97.567108	104	1
0	0	1	1	2	414	0	39.59087	104	1
0	0	10	0	1	10064	0	57.646294	104	1
0	0	4	1	1	2883	0	132.1136	104	1
0	0	12	1	2	11906	0	105.38641	104	1
1	0	7	0	3	6854	0	120.70899	104	1
1	1	4	1	1	3356	0	120.70899	104	1
0	1	7	1	2	6270	0	120.70899	104	1
1	0	4	1	2	3658	0	100.57867	104	1
0	0	9	1	2	8956	0	112.21779	104	1
0	0	8	1	7	7400	0	140.68227	104	1
0	0	6	1	1	4896	0	78.560081	104	1
0	1	2	1	2	1180	0	108.44872	104	1
0	0	3	1	1	1907	0	120.70899	104	1
1	0	5	0	1	4558	0	102.52957	104	1
1	0	9	0	2	9505	0	39.59087	104	1
0	0	7	1	1	6381	0	108.44872	104	1
1	0	4	0	1	3583	0	55.041092	104	1
0	1	7	1	1	6400	0	102.52957	104	1
1	0	11	1	1	11586	0	71.686378	104	1
0	0	11	1	41	10870	0	135.27165	104	1
1	0	12	1	1	12243	0	169.30458	104	1
0	0	4	1	3	2679	0	55.041092	104	1
1	0	5	0	1	4347	0	71.686378	104	1
0	0	8	1	3	7367	0	74.647301	104	1
1	1	8	1	2	8062	0	150.84784	104	1
0	0	8	0	2	7465	0	108.44872	104	1
0	0	5	1	1	3875	0	128.67041	104	1
1	0	5	1	1	4303	0	78.560081	104	1
1	0	11	1	1	11320	0	86.233139	104	1
0	0	6	1	9	5146	0	102.52957	104	1
0	1	4	1	1	2666	0	62.978706	104	1
1	0	7	0	1	6661	0	39.59087	104	1
1	0	10	1	3	10498	0	86.233139	104	1
1	0	10	1	12	10269	0	74.647301	104	1
0	1	7	1	1	6453	0	102.52957	104	1
1	0	6	1	1	5511	0	71.686378	104	1
1	0	10	1	1	10373	0	128.67041	104	1
0	0	11	1	1	10922	0	132.1136	104	1
1	0	11	1	5	11506	0	105.38641	104	1
0	0	1	1	2	256	0	110.35518	104	1
0	0	10	1	1	9644	0	71.686378	104	1
1	0	1	1	1	1009	0	105.38641	104	1
0	0	1	1	9	198	0	135.27165	104	1
1	0	9	1	5	9319	0	110.35518	104	1
1	0	10	1	10	10582	0	88.930199	104	1
0	1	9	1	1	8496	0	55.041092	104	1
0	0	5	1	7	3815	0	74.647301	104	1
0	0	4	0	2	3020	0	102.52957	104	1
0	0	11	1	1	11060	0	71.686378	104	1
0	0	4	1	5	2716	0	77.386963	104	1
1	0	1	0	1	684	0	120.70899	104	1
1	0	12	1	5	12416	0	39.59087	104	1
1	0	12	1	3	12224	0	132.1136	104	1
1	0	12	1	3	12168	0	140.68227	104	1
1	0	10	1	1	10287	0	78.560081	104	1
1	0	12	1	1	12381	0	100.57867	104	1
0	1	8	1	1	7472	0	108.44872	104	1
0	1	5	1	1	4173	0	136.38914	104	1
1	0	8	1	4	8159	0	110.35518	104	1
1	0	7	0	1	6909	0	110.35518	104	1
0	1	5	1	1	4052	0	78.560081	104	1
0	0	10	1	1	9875	0	60.793236	104	1
0	0	5	1	1	3989	0	105.38641	104	1
0	1	3	1	1	1935	0	162.08408	104	1
1	0	10	0	1	10201	0	61.378712	104	1
1	0	4	0	2	3192	0	62.978706	104	1
1	0	8	1	1	8095	0	135.27165	104	1
1	0	1	1	1	611	0	97.567108	104	1
0	0	10	1	1	9988	0	108.44872	104	1
0	0	6	1	1	5027	0	150.84784	104	1
1	0	4	1	6	3244	0	57.646294	104	1
1	0	7	1	16	7026	0	102.52957	104	1
1	0	6	1	1	5983	0	31.416758	104	1
1	0	11	1	2	11356	0	120.70899	104	1
1	0	4	1	1	3237	0	57.646294	104	1
1	0	7	1	1	6812	0	112.21779	104	1
0	0	10	1	10	9650	0	71.263557	104	1
1	0	6	0	1	5620	0	136.38914	104	1
1	0	8	0	1	8332	0	88.930199	104	1
1	0	1	1	1	629	0	60.793236	104	1
1	0	5	1	1	4372	0	97.567108	104	1
0	0	8	1	2	7212	0	13.241461	104	1
1	0	3	1	2	2380	0	110.35518	104	1
0	0	10	0	1	9861	0	169.30458	104	1
1	0	9	1	2	9350	0	88.930199	104	1
0	0	7	1	4	6536	0	57.646294	104	1
0	0	3	1	1	2020	0	102.52957	104	1
0	0	3	1	6	2039	0	102.52957	104	1
0	0	5	1	2	3758	0	77.386963	104	1
1	1	5	1	1	4603	0	78.560081	104	1
1	0	12	1	4	12354	0	88.930199	104	1
1	0	9	0	2	9065	0	55.041092	104	1
0	0	12	1	47	11637	0	31.416758	104	1
0	0	4	1	1	2744	0	57.646294	104	1
1	1	1	1	1	593	0	69.853386	104	1
1	0	11	1	1	11288	0	136.38914	104	1
1	0	9	1	30	9429	0	102.52957	104	1
1	0	7	1	1	6813	0	140.68227	104	1
1	0	12	1	4	12044	0	13.241461	104	1
1	0	1	1	2	705	0	120.70899	104	1
0	0	9	1	1	8497	0	61.378712	104	1
0	0	2	1	1	1156	0	135.27165	104	1
0	0	9	1	6	8755	0	162.08408	104	1
1	0	6	1	1	5965	0	88.930199	104	1
1	0	6	1	1	6011	0	71.686378	104	1
0	0	11	1	1	10743	0	77.386963	104	1
1	0	11	1	1	11463	0	39.59087	104	1
0	0	11	1	1	10831	0	136.38914	104	1
0	0	7	0	1	6429	0	108.44872	104	1
1	0	9	0	1	9545	0	78.560081	104	1
1	0	4	1	1	3344	0	108.44872	104	1
0	0	1	1	1	243	0	110.35518	104	1
1	1	7	1	1	6837	0	135.27165	104	1
0	0	9	1	3	8624	0	136.38914	104	1
1	0	12	1	2	12095	0	78.560081	104	1
1	0	8	1	3	8031	0	140.68227	104	1
1	0	8	1	1	8296	0	61.378712	104	1
0	1	6	0	1	4842	0	31.416758	104	1
1	0	5	1	7	4478	0	108.44872	104	1
1	0	7	1	1	6670	0	86.233139	104	1
1	0	7	1	27	6930	0	86.233139	104	1
1	0	1	1	17	526	0	31.416758	104	1
0	0	1	1	6	229	0	108.44872	104	1
0	0	8	0	4	7364	0	60.793236	104	1
1	0	8	0	4	8181	0	102.52957	104	1
1	0	8	0	4	8286	0	102.52957	104	1
0	1	1	1	1	155	0	136.38914	104	1
1	0	12	1	1	12190	0	108.44872	104	1
1	1	1	1	1	785	0	102.52957	104	1
1	0	4	1	1	3150	1	13.241461	104	1
0	0	4	1	15	2683	0	55.041092	104	1
0	0	12	1	2	11883	0	102.52957	104	1
0	0	7	1	3	6486	0	88.930199	104	1
0	1	1	1	1	511	0	39.59087	104	1
0	0	4	1	1	2859	0	102.52957	104	1
1	0	7	1	1	6847	0	108.44872	104	1
1	0	8	1	2	7938	0	60.793236	104	1
0	0	5	1	9	4121	0	71.686378	104	1
1	0	8	1	2	7913	0	71.263557	104	1
1	0	4	1	5	3248	0	69.853386	104	1
1	0	9	0	1	9253	0	120.70899	104	1
0	0	10	1	10	9826	0	120.70899	104	1
1	0	12	0	1	12208	0	108.44872	104	1
0	1	6	1	1	4857	0	55.041092	104	1
0	0	7	0	1	6116	0	108.44872	104	1
0	0	7	0	1	6396	0	78.560081	104	1
0	0	3	1	1	1786	0	86.233139	104	1
1	0	7	1	8	6803	0	140.68227	104	1
0	1	3	1	4	1878	0	128.67041	104	1
1	0	10	1	1	10488	0	128.67041	104	1
0	0	9	1	2	8898	0	88.930199	104	1
1	0	12	1	1	12356	0	88.930199	104	1
0	0	1	0	1	75	0	77.386963	104	1
1	1	8	1	1	7958	0	69.853386	104	1
0	0	1	1	1	380	0	78.560081	104	1
1	0	3	0	1	2265	0	57.646294	104	1
0	0	7	0	1	6178	0	74.647301	104	1
1	0	8	1	1	8319	0	112.21779	104	1
0	0	2	0	1	1182	0	110.35518	104	1
1	0	7	1	1	6846	0	120.70899	104	1
1	0	5	0	2	4778	0	55.041092	104	1
0	0	4	1	1	2812	0	168.34496	104	1
0	0	3	0	1	1898	0	120.70899	104	1
1	0	7	0	1	6804	0	140.68227	104	1
1	0	7	1	1	6706	0	39.59087	104	1
0	0	3	1	5	1973	0	86.233139	104	1
1	0	9	1	22	9348	0	102.52957	104	1
0	0	10	0	4	9618	0	31.416758	104	1
0	0	5	0	2	4056	0	102.52957	104	1
0	1	1	1	2	405	0	88.930199	104	1
0	0	9	1	1	8689	0	120.70899	104	1
1	0	4	0	1	3294	0	74.647301	104	1
0	0	9	1	4	8612	0	74.647301	104	1
0	1	10	1	1	9847	0	110.35518	104	1
0	0	6	0	1	5008	0	140.68227	104	1
1	0	5	1	1	4326	0	71.686378	104	1
0	0	12	1	1	11638	0	55.041092	104	1
0	1	3	1	1	2109	0	71.686378	104	1
1	0	1	0	1	794	0	108.44872	104	1
0	0	8	1	1	7678	0	74.647301	104	1
1	0	10	0	1	10591	0	71.686378	104	1
1	0	11	1	1	11227	0	60.793236	104	1
1	0	8	0	4	8407	0	136.38914	104	1
1	0	1	1	1	569	0	112.21779	104	1
0	0	9	1	12	8869	0	102.52957	104	1
0	0	7	1	2	6389	0	105.38641	104	1
1	0	11	1	22	11368	0	110.35518	104	1
1	0	9	1	21	9228	0	128.67041	104	1
0	0	5	1	2	4106	0	71.686378	104	1
0	0	8	0	1	7491	0	162.08408	104	1
1	0	12	1	3	12157	0	136.38914	104	1
1	0	5	1	3	4240	0	13.241461	104	1
0	0	5	1	1	3726	0	31.416758	104	1
0	0	1	1	5	472	0	55.041092	104	1
0	0	4	1	2	2720	0	57.646294	104	1
0	0	11	1	2	11138	0	57.646294	104	1
0	0	7	0	1	6445	0	105.38641	104	1
1	0	11	0	1	11286	0	112.21779	104	1
0	0	10	1	83	9961	0	86.233139	104	1
1	1	8	1	1	8228	0	78.560081	104	1
1	0	4	1	6	3453	0	78.560081	104	1
0	0	6	1	1	4960	0	100.57867	104	1
1	0	9	1	3	9471	0	71.686378	104	1
0	0	2	1	1	1326	0	39.59087	104	1
0	0	12	1	5	11911	0	86.233139	104	1
0	1	9	1	1	8706	0	120.70899	104	1
0	0	11	0	1	10923	0	169.30458	104	1
0	0	7	1	1	6202	0	86.233139	104	1
1	0	4	0	1	3538	0	86.233139	104	1
1	1	6	1	1	5634	0	108.44872	104	1
1	0	12	1	1	12411	0	55.041092	104	1
0	0	3	1	1	1943	0	132.1136	104	1
0	1	2	1	1	1285	0	78.560081	104	1
0	0	9	0	1	8792	0	78.560081	104	1
0	1	7	1	1	6154	0	57.646294	104	1
0	0	1	1	1	142	0	136.38914	104	1
0	0	7	0	5	6268	0	120.70899	104	1
1	0	6	0	3	5642	0	135.27165	104	1
1	0	9	1	1	9365	0	108.44872	104	1
0	0	4	1	1	2872	0	110.35518	104	1
1	0	2	1	1	1402	0	62.978706	104	1
1	0	8	1	6	8088	0	108.44872	104	1
0	1	1	0	1	93	0	69.853386	104	1
1	0	12	1	1	12313	0	105.38641	104	1
0	0	5	0	1	3685	0	13.241461	104	1
0	1	4	1	1	2914	0	132.1136	104	1
1	0	11	1	4	11528	0	71.686378	104	1
0	1	4	1	2	2647	0	31.416758	104	1
1	0	8	1	10	8458	0	39.59087	104	1
1	0	8	1	1	8183	0	105.38641	104	1
0	0	9	0	2	8610	0	60.793236	104	1
0	0	12	1	3	11664	0	61.378712	104	1
0	0	6	0	1	5286	0	88.930199	104	1
0	0	4	1	1	3095	0	136.38914	104	1
0	1	8	1	3	7455	0	120.70899	104	1
1	0	7	1	1	7017	0	78.560081	104	1
1	1	1	1	1	733	0	110.35518	104	1
0	0	3	1	1	1997	0	102.52957	104	1
1	0	3	1	1	2382	0	162.08408	104	1
1	0	5	1	1	4653	0	74.647301	104	1
1	0	9	1	1	9528	0	112.21779	104	1
0	0	1	1	1	435	0	61.378712	104	1
0	0	10	1	17	9969	0	102.52957	104	1
0	0	9	0	1	8884	0	105.38641	104	1
1	0	9	1	2	9490	0	88.930199	104	1
1	0	1	1	9	681	0	128.67041	104	1
0	0	11	1	64	10711	0	31.416758	104	1
1	0	11	0	1	11235	0	57.646294	104	1
1	0	7	1	15	7036	0	102.52957	104	1
0	0	10	1	1	9602	0	31.416758	104	1
1	0	10	0	1	10573	0	88.930199	104	1
0	0	10	0	3	9647	0	71.263557	104	1
0	0	11	1	10	10918	0	162.08408	104	1
1	0	4	0	6	3338	0	150.84784	104	1
1	0	3	1	1	2623	0	39.59087	104	1
1	0	10	1	1	10413	0	110.35518	104	1
1	0	5	1	1	4403	0	102.52957	104	1
1	0	8	1	1	7860	0	39.59087	104	1
0	0	1	1	1	369	0	105.38641	104	1
1	0	7	1	1	7155	0	77.386963	104	1
0	0	4	1	1	3070	0	39.59087	104	1
0	1	10	1	1	9700	0	69.853386	104	1
1	0	7	0	3	6758	0	74.647301	104	1
1	0	9	0	4	9033	0	31.416758	104	1
0	0	6	1	1	5180	0	102.52957	104	1
0	0	3	0	1	1908	0	108.44872	104	1
0	0	10	1	1	9901	0	61.378712	104	1
1	0	10	0	1	10627	0	57.646294	104	1
1	1	8	1	1	8101	0	108.44872	104	1
0	0	2	0	1	1295	0	102.52957	104	1
1	0	3	0	1	2203	0	62.978706	104	1
0	1	12	1	1	11693	0	57.646294	104	1
1	0	10	1	1	10595	0	71.263557	104	1
0	0	6	1	1	4985	0	97.567108	104	1
0	0	3	1	5	1909	0	108.44872	104	1
1	0	6	1	12	5738	0	162.08408	104	1
0	0	3	1	2	2161	0	39.59087	104	1
1	0	4	1	1	3570	0	31.416758	104	1
1	0	10	1	6	10685	0	13.241461	104	1
0	0	9	0	1	8999	0	88.930199	104	1
1	0	5	1	1	4318	0	97.567108	104	1
1	0	12	1	1	12292	0	108.44872	104	1
1	0	9	1	1	9243	0	120.70899	104	1
1	0	12	1	19	12089	0	61.378712	104	1
0	0	11	1	2	10812	0	74.647301	104	1
0	0	2	1	3	1081	0	69.853386	104	1
1	1	1	1	2	956	0	136.38914	104	1
0	0	9	1	24	8725	0	110.35518	104	1
1	0	10	0	2	10205	0	61.378712	104	1
1	0	9	1	1	9387	0	108.44872	104	1
0	1	3	1	1	1863	0	140.68227	104	1
0	0	1	1	3	331	0	78.560081	104	1
0	0	4	0	2	3009	0	102.52957	104	1
1	0	1	0	1	833	0	78.560081	104	1
1	0	4	1	1	3529	0	108.44872	104	1
0	1	6	1	3	5141	0	86.233139	104	1
0	0	4	1	4	2922	0	102.52957	104	1
0	0	11	1	1	10858	0	120.70899	104	1
1	0	10	1	3	10319	0	140.68227	104	1
1	0	8	1	1	7942	0	97.567108	104	1
1	1	4	1	1	3448	0	108.44872	104	1
1	0	11	1	4	11477	0	105.38641	104	1
1	0	7	1	1	6861	0	108.44872	104	1
0	0	7	0	1	6599	0	71.263557	104	1
1	0	2	1	5	1670	0	88.930199	104	1
0	0	6	1	7	5229	0	102.52957	104	1
0	1	5	1	1	3838	0	112.21779	104	1
0	0	10	1	6	9997	0	102.52957	104	1
0	0	4	1	1	2896	0	110.35518	104	1
1	0	6	1	1	5652	0	128.67041	104	1
0	1	3	0	1	1825	0	74.647301	104	1
1	1	1	1	1	586	0	69.853386	104	1
1	0	2	1	1	1507	0	140.68227	104	1
1	0	1	1	9	702	0	135.27165	104	1
0	0	5	0	1	3941	0	168.34496	104	1
1	0	12	1	4	12348	0	88.930199	104	1
1	0	8	1	3	8161	0	169.30458	104	1
1	0	7	1	2	7012	0	108.44872	104	1
0	0	6	1	3	5064	0	108.44872	104	1
1	0	8	1	27	8104	0	108.44872	104	1
1	1	5	1	1	4479	0	108.44872	104	1
1	0	10	1	1	10213	0	108.44872	104	1
1	0	2	1	1	1540	0	108.44872	104	1
1	0	6	0	1	5450	0	55.041092	104	1
1	0	7	0	1	7152	0	108.44872	104	1
0	0	2	1	1	1214	0	108.44872	104	1
1	0	10	1	1	10359	0	108.44872	104	1
0	1	8	1	1	7467	0	108.44872	104	1
1	0	1	1	2	849	0	108.44872	104	1
1	0	6	0	1	5651	0	108.44872	104	1
1	0	10	1	8	10376	0	120.70899	104	1
1	0	1	1	7	730	0	108.44872	104	1
0	1	1	1	1	362	0	108.44872	104	1
0	0	4	1	6	3059	0	71.686378	104	1
1	0	3	1	6	2374	0	108.44872	104	1
1	0	3	1	1	2338	0	108.44872	104	1
0	0	2	0	1	1178	0	108.44872	104	1
0	0	10	0	1	9974	0	108.44872	104	1
0	0	9	0	1	8676	0	108.44872	104	1
1	0	2	1	1	1547	0	108.44872	104	1
0	0	4	1	1	2849	0	108.44872	104	1
1	1	4	1	1	3368	0	108.44872	104	1
0	0	8	0	1	7634	0	108.44872	104	1
0	0	8	1	1	7441	0	108.44872	104	1
0	0	12	1	1	11886	0	108.44872	104	1
1	0	4	0	1	3366	0	108.44872	104	1
1	0	5	1	1	4336	0	57.646294	104	1
0	1	6	1	3	5077	0	108.44872	104	1
1	1	6	1	1	5680	0	108.44872	104	1
1	0	1	1	1	752	0	132.1136	104	1
1	0	5	1	1	4440	0	108.44872	104	1
1	0	8	1	1	8024	0	108.44872	104	1
0	0	8	0	1	7456	0	108.44872	104	1
0	1	6	1	1	5073	0	108.44872	104	1
0	0	6	1	2	5072	0	108.44872	104	1
0	0	10	1	10	9816	0	108.44872	104	1
1	0	12	1	1	12188	0	108.44872	104	1
0	0	11	1	1	10864	0	108.44872	104	1
0	0	10	1	1	10094	0	108.44872	104	1
0	0	8	1	2	7628	0	108.44872	104	1
0	0	7	1	1	6448	0	108.44872	104	1
0	0	5	0	2	3911	0	108.44872	104	1
1	0	4	1	8	3381	0	108.44872	104	1
1	0	6	1	1	5763	0	108.44872	104	1
1	0	8	1	1	8411	0	108.44872	104	1
1	0	5	1	1	4470	0	108.44872	104	1
1	0	11	1	20	11357	0	108.44872	104	1
1	0	6	0	1	5662	0	108.44872	104	1
1	0	2	1	3	1548	0	108.44872	104	1
1	0	4	0	2	3262	0	69.853386	104	1
0	0	3	1	1	1979	0	77.386963	104	1
0	0	11	1	24	11050	0	88.930199	104	1
1	0	5	0	1	4737	0	57.646294	104	1
1	0	8	1	1	8394	0	108.44872	104	1
0	0	10	1	1	9855	0	169.30458	104	1
1	0	11	1	3	11508	0	105.38641	104	1
1	0	10	0	1	10134	0	13.241461	104	1
1	1	3	1	1	2557	0	62.978706	104	1
0	0	8	1	1	7561	0	105.38641	104	1
0	0	3	1	1	1923	0	100.57867	104	1
1	0	9	1	15	9060	0	55.041092	104	1
0	0	7	1	4	6408	0	86.233139	104	1
1	0	10	1	1	10218	0	100.57867	104	1
1	0	1	1	1	921	0	71.263557	104	1
1	0	2	1	1	1577	0	110.35518	104	1
0	0	6	1	1	4918	0	39.59087	104	1
0	0	8	0	1	7653	0	102.52957	104	1
1	0	8	0	2	8322	0	88.930199	104	1
1	0	7	1	1	7185	0	86.233139	104	1
1	0	6	0	1	5944	0	60.793236	104	1
0	0	4	1	1	2940	0	77.386963	104	1
0	0	10	1	1	10124	0	74.647301	104	1
1	0	2	1	1	1566	0	169.30458	104	1
1	0	6	0	1	5804	0	102.52957	104	1
0	0	9	0	1	8865	0	86.233139	104	1
1	0	12	1	1	12329	0	132.1136	104	1
1	0	11	1	12	11173	0	55.041092	104	1
1	0	9	1	15	9056	0	55.041092	104	1
1	0	9	1	7	9215	0	140.68227	104	1
0	0	8	1	89	7732	0	57.646294	104	1
1	0	11	0	1	11352	0	120.70899	104	1
1	0	7	1	1	6982	0	105.38641	104	1
0	0	12	0	1	11748	0	136.38914	104	1
1	1	11	1	1	11501	0	105.38641	104	1
0	1	7	1	4	6087	0	55.041092	104	1
0	0	2	1	1	1208	0	169.30458	104	1
1	0	9	0	1	9394	0	105.38641	104	1
0	1	5	1	1	3914	0	102.52957	104	1
0	0	6	0	4	5075	0	108.44872	104	1
1	0	2	1	1	1469	0	74.647301	104	1
1	0	8	1	58	7894	0	71.263557	104	1
0	0	1	1	1	116	0	57.646294	104	1
1	0	8	1	1	7926	0	88.930199	104	1
0	0	2	1	1	1322	0	31.416758	104	1
0	0	8	1	3	7230	0	13.241461	104	1
1	0	11	1	1	11597	0	110.35518	104	1
1	1	3	1	1	2257	0	57.646294	104	1
1	0	9	1	1	9122	0	39.59087	104	1
1	0	5	1	15	4378	0	60.793236	104	1
0	0	10	0	1	10021	0	88.930199	104	1
0	0	7	1	1	6507	0	88.930199	104	1
0	1	3	1	3	1742	0	31.416758	104	1
1	0	1	1	1	700	0	108.44872	104	1
1	0	6	1	1	5799	0	108.44872	104	1
1	0	11	1	1	11211	0	71.263557	104	1
1	0	10	0	1	10570	0	88.930199	104	1
0	0	7	0	1	6101	0	61.378712	104	1
1	0	4	1	18	3544	0	105.38641	104	1
1	0	1	0	1	919	0	62.978706	104	1
0	0	9	1	1	8579	0	60.793236	104	1
0	0	9	1	1	9018	0	132.1136	104	1
1	0	6	1	1	5715	0	132.1136	104	1
1	1	6	1	1	5899	0	88.930199	104	1
0	0	4	1	3	3000	0	108.44872	104	1
0	0	9	0	1	8826	0	86.233139	104	1
1	0	8	0	1	8022	0	136.38914	104	1
0	1	9	1	1	8534	0	77.386963	104	1
1	0	9	1	1	9140	0	74.647301	104	1
1	0	5	1	1	4327	0	39.59087	104	1
0	0	7	0	3	6306	0	162.08408	104	1
1	0	2	1	1	1467	0	97.567108	104	1
1	0	1	0	1	525	0	31.416758	104	1
0	0	9	1	1	8528	0	71.686378	104	1
1	0	9	1	10	9301	0	162.08408	104	1
1	0	5	1	2	4705	0	39.59087	104	1
1	1	7	1	1	6620	0	13.241461	104	1
0	0	5	1	1	3784	0	71.686378	104	1
0	0	11	0	1	10901	0	110.35518	104	1
1	0	8	1	30	8132	0	162.08408	104	1
0	0	2	1	1	1075	0	78.560081	104	1
0	0	1	0	3	345	0	86.233139	104	1
1	0	8	1	1	8285	0	86.233139	104	1
0	0	1	0	1	463	0	128.67041	104	1
0	0	7	1	1	6262	0	120.70899	104	1
1	1	5	1	1	4465	0	108.44872	104	1
0	1	6	1	1	5007	0	140.68227	104	1
1	0	3	0	1	2363	0	108.44872	104	1
1	0	8	1	1	8076	0	120.70899	104	1
1	0	11	1	1	11576	0	88.930199	104	1
1	1	2	1	1	1596	0	102.52957	104	1
0	1	4	1	1	2833	0	120.70899	104	1
1	1	4	1	2	3340	0	150.84784	104	1
1	0	8	1	1	7904	0	57.646294	104	1
0	0	2	1	3	1286	0	102.52957	104	1
1	0	7	1	7	6925	0	132.1136	104	1
1	0	8	1	1	8118	0	132.1136	104	1
1	0	1	1	2	724	0	120.70899	104	1
1	0	5	0	1	4727	0	60.793236	104	1
1	0	9	1	10	9478	0	88.930199	104	1
0	0	11	1	1	10900	0	100.57867	104	1
0	0	12	1	1	11644	0	132.1136	104	1
1	0	10	1	26	10330	0	136.38914	104	1
1	0	1	1	1	529	0	13.241461	104	1
1	1	3	1	1	2293	0	100.57867	104	1
1	0	3	1	1	2572	0	71.263557	104	1
1	1	2	1	1	1561	0	162.08408	104	1
0	1	4	1	1	3051	0	88.930199	104	1
0	0	5	1	4	3986	0	102.52957	104	1
0	0	4	0	2	3061	0	88.930199	104	1
1	0	9	1	1	9275	0	102.52957	104	1
0	0	4	1	1	3089	0	150.84784	104	1
1	0	12	1	3	12247	0	162.08408	104	1
1	0	10	1	1	10684	0	39.59087	104	1
1	0	4	1	3	3323	0	140.68227	104	1
1	0	6	1	1	5420	0	78.560081	104	1
1	0	11	1	1	11195	0	61.378712	104	1
0	0	8	1	1	7291	0	71.263557	104	1
1	0	8	1	4	7951	0	57.646294	104	1
1	0	6	1	1	5772	0	105.38641	104	1
1	0	3	0	1	2487	0	74.647301	104	1
0	0	4	1	2	2705	0	71.263557	104	1
0	0	4	0	2	3058	0	71.686378	104	1
1	0	8	0	1	8426	0	69.853386	104	1
0	0	6	1	5	5342	0	136.38914	104	1
1	0	5	1	2	4560	0	105.38641	104	1
1	1	1	1	1	905	0	39.59087	104	1
0	0	9	1	1	8563	0	60.793236	104	1
1	0	2	1	3	1643	0	102.52957	104	1
0	0	3	1	1	2129	0	108.44872	104	1
0	0	12	1	13	11746	0	112.21779	104	1
1	0	7	1	1	7157	0	60.793236	104	1
1	0	6	1	1	5718	0	169.30458	104	1
1	0	5	0	1	4477	0	108.44872	104	1
0	0	11	1	46	10745	0	71.263557	104	1
0	0	2	1	4	1114	0	60.793236	104	1
0	0	2	1	6	1111	0	60.793236	104	1
0	0	8	1	2	7224	0	13.241461	104	1
0	0	2	1	3	1051	0	62.978706	104	1
1	1	2	1	1	1605	0	77.386963	104	1
0	0	3	1	2	2007	0	78.560081	104	1
0	1	12	1	1	11967	0	88.930199	104	1
0	0	6	1	1	5238	0	102.52957	104	1
1	0	11	1	4	11467	0	108.44872	104	1
1	0	11	1	1	11325	0	108.44872	104	1
1	0	6	1	7	5700	0	162.08408	104	1
1	0	1	1	1	957	0	110.35518	104	1
1	0	11	1	1	11478	0	108.44872	104	1
1	0	11	1	30	11314	0	136.38914	104	1
1	0	5	0	1	4521	0	162.08408	104	1
0	0	7	1	3	6187	0	74.647301	104	1
0	1	9	1	1	8467	0	13.241461	104	1
0	0	7	0	4	6414	0	86.233139	104	1
0	0	4	0	1	2918	0	78.560081	104	1
1	0	2	1	3	1680	0	39.59087	104	1
0	0	7	1	1	6469	0	88.930199	104	1
1	0	5	0	1	4572	0	105.38641	104	1
1	0	6	1	1	5522	0	71.686378	104	1
0	0	9	1	14	8585	0	97.567108	104	1
0	1	3	1	1	1905	0	128.67041	104	1
1	0	8	1	2	8041	0	169.30458	104	1
0	0	7	1	1	6170	0	71.686378	104	1
0	0	12	0	1	11805	0	120.70899	104	1
1	0	10	1	4	10311	0	88.930199	104	1
0	0	6	1	17	5001	0	140.68227	104	1
0	1	10	1	1	9801	0	135.27165	104	1
0	0	7	1	1	6168	0	57.646294	104	1
0	1	11	1	1	11033	0	77.386963	104	1
1	0	11	0	1	11522	0	88.930199	104	1
1	1	4	1	3	3587	0	57.646294	104	1
1	0	8	1	16	7863	0	55.041092	104	1
0	0	9	1	1	8690	0	108.44872	104	1
0	0	3	1	1	2009	0	86.233139	104	1
1	0	6	1	12	5884	0	88.930199	104	1
0	0	9	1	1	8871	0	88.930199	104	1
0	0	2	1	1	1308	0	88.930199	104	1
0	1	8	1	1	7692	0	88.930199	104	1
1	0	8	0	1	7912	0	88.930199	104	1
1	1	4	1	2	3194	0	62.978706	104	1
1	0	7	1	3	7069	0	88.930199	104	1
1	0	3	0	1	2532	0	88.930199	104	1
1	1	9	1	1	9119	0	57.646294	104	1
1	0	1	0	1	922	0	69.853386	104	1
1	0	8	1	2	8027	0	88.930199	104	1
0	0	5	1	4	4111	0	88.930199	104	1
1	0	10	1	24	10571	0	88.930199	104	1
1	0	6	1	2	5785	0	88.930199	104	1
0	1	6	1	1	5274	0	88.930199	104	1
1	0	8	1	4	8141	0	169.30458	104	1
1	0	8	1	5	8316	0	88.930199	104	1
1	0	12	1	3	12349	0	88.930199	104	1
0	1	2	0	1	1349	0	112.21779	104	1
0	0	4	1	2	3031	0	102.52957	104	1
0	0	4	1	1	3147	0	100.57867	104	1
0	0	4	1	2	3062	0	88.930199	104	1
0	0	6	1	1	4951	0	88.930199	104	1
0	0	7	1	1	6485	0	88.930199	104	1
0	0	4	0	1	3133	0	88.930199	104	1
1	0	8	1	1	8042	0	88.930199	104	1
1	0	3	1	1	2533	0	88.930199	104	1
0	0	5	1	1	4114	0	88.930199	104	1
1	0	11	1	1	11613	0	88.930199	104	1
0	0	11	1	3	10863	0	120.70899	104	1
0	0	7	0	3	6498	0	88.930199	104	1
0	1	6	1	2	5144	0	78.560081	104	1
0	0	2	0	1	1304	0	88.930199	104	1
1	0	5	1	1	4697	0	110.35518	104	1
0	0	1	1	4	404	0	88.930199	104	1
1	0	9	1	1	9443	0	78.560081	104	1
1	0	10	1	22	10585	0	88.930199	104	1
0	1	2	1	1	1319	0	88.930199	104	1
1	0	6	1	1	5626	0	128.67041	104	1
1	0	1	1	1	652	0	88.930199	104	1
1	0	3	1	1	2536	0	88.930199	104	1
0	0	7	0	1	6213	0	88.930199	104	1
0	0	12	1	1	11978	0	62.978706	104	1
1	0	3	0	1	2529	0	88.930199	104	1
0	0	6	0	2	5270	0	88.930199	104	1
1	0	1	1	1	829	0	88.930199	104	1
0	0	6	1	4	5271	0	88.930199	104	1
1	0	10	1	1	10208	0	88.930199	104	1
1	0	7	1	4	7068	0	88.930199	104	1
1	0	4	0	1	3207	0	88.930199	104	1
0	0	7	1	1	6438	0	39.59087	104	1
1	0	12	1	1	12264	0	88.930199	104	1
1	0	12	0	1	12341	0	88.930199	104	1
1	0	7	1	1	7029	0	88.930199	104	1
0	0	9	1	1	8632	0	88.930199	104	1
0	1	4	1	1	3046	0	88.930199	104	1
0	0	8	1	3	7694	0	88.930199	104	1
1	0	11	1	1	11568	0	88.930199	104	1
1	0	11	1	3	11295	0	88.930199	104	1
1	0	6	1	1	5596	0	88.930199	104	1
1	0	3	1	3	2530	0	88.930199	104	1
1	0	6	0	1	5897	0	88.930199	104	1
1	0	11	1	8	11517	0	88.930199	104	1
1	0	6	0	2	5883	0	88.930199	104	1
1	0	5	1	2	4797	0	88.930199	104	1
0	0	9	1	2	8901	0	88.930199	104	1
1	0	9	0	1	9468	0	88.930199	104	1
1	1	2	1	1	1664	0	88.930199	104	1
0	0	9	1	8	8908	0	88.930199	104	1
1	0	12	1	1	12103	0	88.930199	104	1
1	0	1	1	1	580	0	71.263557	104	1
0	0	7	1	1	6591	0	88.930199	104	1
0	0	11	1	1	11099	0	88.930199	104	1
1	0	10	1	1	10532	0	77.386963	104	1
0	1	7	1	2	6495	0	88.930199	104	1
0	0	10	1	23	10022	0	88.930199	104	1
0	0	2	1	1	1174	0	108.44872	104	1
0	0	7	1	1	6111	0	39.59087	104	1
1	0	10	1	1	10462	0	88.930199	104	1
0	0	10	1	31	10016	0	88.930199	104	1
0	0	3	0	1	2059	0	88.930199	104	1
0	0	10	1	1	9722	0	88.930199	104	1
0	1	8	1	1	7709	0	88.930199	104	1
1	0	11	1	2	11513	0	88.930199	104	1
0	0	10	0	1	10030	0	88.930199	104	1
0	0	4	1	1	2714	0	71.263557	104	1
0	0	3	0	3	1735	0	31.416758	104	1
1	0	8	1	1	8414	0	88.930199	104	1
0	0	6	1	3	5276	0	88.930199	104	1
0	1	11	1	1	11059	0	88.930199	104	1
1	0	9	1	1	9062	0	88.930199	104	1
1	0	3	0	1	2548	0	88.930199	104	1
0	0	5	1	1	3992	0	77.386963	104	1
0	0	6	0	1	5264	0	71.686378	104	1
1	0	4	0	1	3293	0	105.38641	104	1
1	0	7	0	5	6787	0	112.21779	104	1
1	0	6	0	1	5891	0	88.930199	104	1
1	0	2	1	1	1428	0	88.930199	104	1
0	0	10	1	1	10077	0	88.930199	104	1
0	0	10	1	4	10035	0	88.930199	104	1
0	0	1	1	1	393	0	88.930199	104	1
0	0	10	1	1	10071	0	88.930199	104	1
0	0	9	1	2	8640	0	88.930199	104	1
0	1	8	1	1	7704	0	88.930199	104	1
0	0	6	1	1	4999	0	88.930199	104	1
0	0	1	0	1	388	0	88.930199	104	1
0	1	3	1	1	2071	0	88.930199	104	1
0	0	1	0	2	403	0	88.930199	104	1
0	1	2	1	1	1230	0	105.38641	104	1
1	0	12	0	1	12351	0	88.930199	104	1
0	0	10	1	3	9759	0	88.930199	104	1
1	0	11	1	1	11588	0	77.386963	104	1
0	0	4	1	1	3052	0	88.930199	104	1
0	0	11	1	9	11058	0	88.930199	104	1
0	0	5	0	2	4103	0	88.930199	104	1
0	0	10	1	8	9611	0	13.241461	104	1
1	0	5	0	1	4774	0	88.930199	104	1
1	0	3	1	1	2303	0	88.930199	104	1
0	0	1	1	1	189	0	135.27165	104	1
1	0	7	0	1	6701	0	57.646294	104	1
0	0	8	0	1	7607	0	78.560081	104	1
0	0	5	0	1	3856	0	140.68227	104	1
1	0	3	1	1	2528	0	105.38641	104	1
1	0	6	0	1	5481	0	61.378712	104	1
1	1	7	1	1	7078	0	88.930199	104	1
1	0	5	1	1	4591	0	77.386963	104	1
0	0	7	1	5	6335	0	162.08408	104	1
0	1	1	1	2	100	0	69.853386	104	1
0	1	9	1	1	8857	0	102.52957	104	1
0	0	8	1	1	7256	0	60.793236	104	1
0	0	10	1	50	9931	0	86.233139	104	1
0	0	5	1	1	4189	0	77.386963	104	1
0	0	12	1	6	11983	0	39.59087	104	1
0	0	11	1	1	11137	0	97.567108	104	1
1	0	7	1	3	6875	0	110.35518	104	1
0	0	6	1	1	5069	0	128.67041	104	1
0	0	6	0	4	5117	0	132.1136	104	1
1	0	7	1	3	6828	0	120.70899	104	1
0	0	2	1	1	1162	0	135.27165	104	1
1	1	6	1	1	5999	0	60.793236	104	1
1	0	8	1	2	8093	0	108.44872	104	1
1	0	7	1	1	6782	0	168.34496	104	1
1	0	2	1	1	1624	0	86.233139	104	1
0	0	5	1	1	3734	0	39.59087	104	1
1	0	5	1	3	4484	0	110.35518	104	1
1	0	9	1	1	9072	0	71.686378	104	1
1	0	7	1	1	7113	0	97.567108	104	1
1	0	12	1	4	12124	0	57.646294	104	1
0	0	1	0	1	351	0	102.52957	104	1
1	0	8	1	3	8402	0	112.21779	104	1
1	0	4	1	2	3574	0	39.59087	104	1
0	0	1	0	1	136	0	100.57867	104	1
0	1	4	1	1	2971	0	102.52957	104	1
0	0	6	1	1	5394	0	100.57867	104	1
0	0	6	0	1	5208	0	102.52957	104	1
1	0	11	1	1	11590	0	78.560081	104	1
1	0	5	0	1	4807	0	97.567108	104	1
1	0	11	1	1	11217	0	78.560081	104	1
1	0	2	1	4	1609	0	86.233139	104	1
1	0	6	1	2	5761	0	105.38641	104	1
1	0	8	1	1	8057	0	120.70899	104	1
1	0	12	1	1	12148	0	74.647301	104	1
1	0	8	1	1	8446	0	55.041092	104	1
0	0	7	1	11	6563	0	136.38914	104	1
0	0	6	1	1	4879	0	77.386963	104	1
1	0	6	1	3	5475	0	71.263557	104	1
0	0	1	1	1	89	0	57.646294	104	1
1	0	9	1	1	9402	0	108.44872	104	1
1	0	1	1	6	837	0	86.233139	104	1
1	0	9	1	6	9417	0	105.38641	104	1
1	0	9	1	1	9457	0	86.233139	104	1
1	0	1	0	1	723	0	120.70899	104	1
1	1	6	1	2	5745	0	132.1136	104	1
0	1	8	1	4	7532	0	132.1136	104	1
0	0	1	0	1	63	0	39.59087	104	1
1	0	10	0	1	10177	0	55.041092	104	1
1	0	4	0	1	3487	0	78.560081	104	1
0	1	7	1	1	6366	0	102.52957	104	1
1	0	7	1	1	6637	0	62.978706	104	1
0	0	5	1	3	3972	0	132.1136	104	1
0	1	2	1	1	1014	1	13.241461	104	1
0	0	4	1	1	2903	0	110.35518	104	1
0	0	4	0	1	2725	0	60.793236	104	1
1	1	2	1	2	1539	0	120.70899	104	1
0	1	8	1	1	7433	0	120.70899	104	1
1	0	8	1	3	8325	0	88.930199	104	1
0	1	8	1	1	7209	0	13.241461	104	1
0	1	6	1	1	4855	0	62.978706	104	1
0	0	11	1	29	10848	0	168.34496	104	1
0	0	7	0	1	6181	0	100.57867	104	1
0	0	4	1	3	3137	0	39.59087	104	1
1	0	4	1	3	3352	0	135.27165	104	1
0	0	5	0	1	3977	0	100.57867	104	1
1	0	2	1	1	1516	0	120.70899	104	1
0	0	11	1	2	11003	0	105.38641	104	1
1	0	11	0	1	11485	0	102.52957	104	1
0	0	1	0	1	464	0	86.233139	104	1
0	0	9	1	1	8677	0	108.44872	104	1
1	0	6	1	5	5832	0	102.52957	104	1
0	1	2	1	1	1195	0	162.08408	104	1
1	0	10	1	7	10626	0	69.853386	104	1
1	0	12	1	3	12050	0	13.241461	104	1
0	0	4	1	3	2992	0	102.52957	104	1
0	0	9	0	3	8503	0	62.978706	104	1
1	0	5	0	1	4693	0	88.930199	104	1
0	0	8	1	1	7658	0	86.233139	104	1
0	0	12	1	1	11819	0	78.560081	104	1
1	0	1	0	1	967	0	128.67041	104	1
1	0	7	1	5	6613	0	13.241461	104	1
1	0	12	1	2	12303	0	86.233139	104	1
1	0	1	1	3	653	0	112.21779	104	1
0	0	10	0	1	9984	0	102.52957	104	1
0	0	7	0	2	6480	0	88.930199	104	1
1	1	6	1	1	5600	0	136.38914	104	1
0	0	5	1	1	3706	0	13.241461	104	1
1	0	10	1	1	10530	0	86.233139	104	1
0	1	4	1	2	3057	0	88.930199	104	1
0	0	4	1	1	2950	0	86.233139	104	1
0	0	10	0	1	9822	0	128.67041	104	1
0	0	2	0	1	1311	0	88.930199	104	1
0	1	4	1	1	2776	0	60.793236	104	1
0	0	8	1	8	7793	0	69.853386	104	1
0	0	10	1	13	10083	0	136.38914	104	1
0	0	5	1	13	3748	0	61.378712	104	1
0	0	6	1	29	4841	0	31.416758	104	1
1	1	6	1	1	5731	0	169.30458	104	1
1	0	10	1	1	10633	0	86.233139	104	1
1	0	9	1	2	9335	0	162.08408	104	1
0	0	8	0	7	7275	0	77.386963	104	1
0	1	1	1	1	8	0	13.241461	104	1
0	0	1	1	1	507	0	88.930199	104	1
1	0	6	1	1	5453	0	78.560081	104	1
1	0	4	0	1	3240	0	69.853386	104	1
1	1	1	1	1	620	0	69.853386	104	1
0	0	4	1	1	3050	0	88.930199	104	1
1	0	4	0	2	3332	0	136.38914	104	1
0	0	8	1	1	7395	0	168.34496	104	1
0	0	2	1	1	1173	0	120.70899	104	1
1	1	7	1	1	6644	0	55.041092	104	1
1	0	8	0	1	7937	0	60.793236	104	1
0	0	10	1	77	9623	0	31.416758	104	1
0	0	1	1	1	502	0	57.646294	104	1
1	0	4	1	8	3548	0	88.930199	104	1
1	0	5	1	1	4630	0	88.930199	104	1
1	1	2	1	1	1656	0	105.38641	104	1
1	0	2	1	1	1571	0	162.08408	104	1
1	1	1	1	1	755	0	132.1136	104	1
1	0	1	1	1	983	0	97.567108	104	1
1	0	12	1	1	12137	0	60.793236	104	1
0	0	12	0	1	12019	0	136.38914	104	1
1	0	11	1	2	11396	0	110.35518	104	1
0	0	5	1	1	4060	0	86.233139	104	1
1	0	8	0	1	8037	0	168.34496	104	1
1	0	7	0	1	6742	0	74.647301	104	1
0	0	11	1	21	11065	0	88.930199	104	1
1	0	7	0	1	6988	0	86.233139	104	1
1	0	11	1	1	11565	0	168.34496	104	1
1	0	2	1	1	1481	0	74.647301	104	1
1	0	10	1	1	10209	0	71.686378	104	1
0	0	7	1	1	6258	0	78.560081	104	1
0	0	1	1	2	411	0	71.686378	104	1
1	0	7	1	1	7182	0	120.70899	104	1
0	1	3	1	1	2030	0	102.52957	104	1
1	0	1	1	18	531	0	31.416758	104	1
1	0	6	0	4	5752	0	86.233139	104	1
1	0	3	1	1	2540	0	88.930199	104	1
1	0	7	1	1	7142	0	88.930199	104	1
1	0	9	1	8	9450	0	102.52957	104	1
0	0	9	0	1	8597	0	74.647301	104	1
0	0	5	0	1	4221	0	13.241461	104	1
0	0	6	0	1	5356	0	55.041092	104	1
1	0	4	1	1	3360	0	135.27165	104	1
0	0	4	1	1	3121	0	97.567108	104	1
1	0	6	0	1	5638	0	135.27165	104	1
0	0	6	1	3	5363	0	55.041092	104	1
0	0	8	0	1	7799	0	100.57867	104	1
0	0	4	1	10	2816	0	128.67041	104	1
0	0	6	0	4	4833	0	31.416758	104	1
1	0	12	0	1	12078	0	71.263557	104	1
0	0	11	1	2	10956	0	105.38641	104	1
0	0	6	1	13	5252	0	105.38641	104	1
0	0	5	1	1	4013	0	88.930199	104	1
1	0	9	1	1	9111	0	60.793236	104	1
1	1	10	1	1	10226	0	69.853386	104	1
1	0	5	1	4	4332	0	57.646294	104	1
1	0	5	0	1	4518	0	100.57867	104	1
1	0	4	1	8	3363	0	120.70899	104	1
0	0	9	1	38	8569	0	69.853386	104	1
1	0	3	1	2	2211	0	55.041092	104	1
1	1	6	1	1	5830	0	88.930199	104	1
1	0	4	1	4	3461	0	86.233139	104	1
0	0	6	0	11	5370	0	57.646294	104	1
0	0	2	0	1	1141	0	136.38914	104	1
1	0	8	0	4	8103	0	108.44872	104	1
1	0	7	1	1	6784	0	136.38914	104	1
0	1	6	1	1	5050	0	135.27165	104	1
0	0	1	0	7	428	0	57.646294	104	1
0	0	7	1	1	6344	0	162.08408	104	1
1	0	7	1	2	7163	0	31.416758	104	1
1	0	5	1	1	4418	0	140.68227	104	1
0	0	7	0	3	6282	0	108.44872	104	1
0	0	8	0	1	7519	0	169.30458	104	1
1	0	1	1	1	712	0	128.67041	104	1
1	0	5	0	1	4432	0	86.233139	104	1
0	1	10	1	1	9923	0	78.560081	104	1
0	1	3	1	1	2058	0	105.38641	104	1
1	0	4	0	1	3285	0	60.793236	104	1
1	0	12	1	1	12165	0	88.930199	104	1
1	0	10	0	1	10455	0	78.560081	104	1
0	0	5	1	1	3817	0	74.647301	104	1
1	0	4	0	1	3441	0	78.560081	104	1
0	0	10	1	1	9897	0	105.38641	104	1
1	0	7	1	2	7192	0	13.241461	104	1
0	0	7	1	1	6141	0	71.686378	104	1
0	0	9	0	1	8498	0	62.978706	104	1
0	1	4	1	1	2866	0	110.35518	104	1
0	0	4	1	1	2726	0	100.57867	104	1
0	0	7	1	1	6281	0	120.70899	104	1
1	0	12	1	22	12306	0	102.52957	104	1
1	0	11	1	1	11374	0	132.1136	104	1
0	0	3	0	1	2102	0	55.041092	104	1
0	1	4	0	1	2978	0	88.930199	104	1
1	0	5	1	8	4488	0	110.35518	104	1
1	0	3	0	1	2444	0	105.38641	104	1
1	0	10	1	69	10183	0	55.041092	104	1
0	1	4	1	1	2771	0	60.793236	104	1
1	1	6	1	2	5766	0	86.233139	104	1
1	0	5	0	1	4590	0	77.386963	104	1
1	0	3	0	2	2637	0	39.59087	104	1
1	0	8	1	3	8352	0	39.59087	104	1
0	0	10	1	1	9686	0	60.793236	104	1
1	0	7	0	2	6679	0	61.378712	104	1
1	0	5	1	1	4304	0	88.930199	104	1
1	0	5	1	2	4354	0	97.567108	104	1
1	0	5	1	2	4684	0	88.930199	104	1
0	1	5	1	1	4072	0	78.560081	104	1
0	0	2	0	1	1113	0	60.793236	104	1
0	1	1	1	2	96	0	57.646294	104	1
1	0	12	1	1	12355	0	71.686378	104	1
1	0	7	0	1	6881	0	132.1136	104	1
1	0	9	0	5	9096	0	77.386963	104	1
0	0	6	1	1	5107	0	169.30458	104	1
1	1	1	1	1	546	0	55.041092	104	1
0	1	9	1	1	8570	0	69.853386	104	1
0	0	5	1	1	3798	0	69.853386	104	1
0	0	9	1	3	8753	0	110.35518	104	1
0	0	6	0	1	4927	0	39.59087	104	1
1	0	8	1	1	8373	0	140.68227	104	1
0	0	10	1	14	9604	0	13.241461	104	1
0	0	1	0	1	294	0	102.52957	104	1
0	0	5	0	1	3964	0	162.08408	104	1
1	0	11	1	5	11293	0	136.38914	104	1
1	0	11	1	31	11181	0	62.978706	104	1
0	1	6	1	1	5147	0	102.52957	104	1
0	0	1	0	1	482	0	74.647301	104	1
0	0	3	1	1	1977	0	102.52957	104	1
0	0	12	1	1	11699	0	62.978706	104	1
1	0	4	0	2	3626	0	136.38914	104	1
1	0	8	0	1	8070	0	120.70899	104	1
0	1	2	1	1	1321	0	71.686378	104	1
1	0	8	0	1	7997	0	60.793236	104	1
0	0	11	0	1	10736	0	55.041092	104	1
0	0	8	1	6	7507	0	132.1136	104	1
0	0	9	0	1	8603	0	74.647301	104	1
1	0	3	1	1	2470	0	108.44872	104	1
1	0	10	1	7	10225	0	69.853386	104	1
0	0	5	0	1	3916	0	108.44872	104	1
0	0	6	0	3	5283	0	71.686378	104	1
0	0	9	1	32	8684	0	135.27165	104	1
1	0	2	0	1	1684	0	39.59087	104	1
0	1	5	1	1	4182	0	136.38914	104	1
0	0	2	1	1	1212	0	132.1136	104	1
0	0	2	1	3	1186	0	110.35518	104	1
0	0	9	0	2	8828	0	78.560081	104	1
1	0	9	1	1	9302	0	168.34496	104	1
1	1	8	1	1	7967	0	57.646294	104	1
0	0	11	1	13	10890	0	120.70899	104	1
0	1	6	1	1	5163	0	78.560081	104	1
0	0	5	1	1	4192	0	78.560081	104	1
0	0	12	1	1	11777	0	140.68227	104	1
0	0	2	1	4	1270	0	86.233139	104	1
0	0	11	1	53	10861	0	150.84784	104	1
0	0	10	1	43	9635	0	62.978706	104	1
0	0	10	1	1	10102	0	71.263557	104	1
1	0	11	0	1	11459	0	78.560081	104	1
1	0	1	1	1	889	0	88.930199	104	1
1	0	11	1	7	11518	0	88.930199	104	1
1	0	10	1	1	10688	0	62.978706	104	1
0	0	9	1	1	8762	0	169.30458	104	1
1	0	10	1	1	10654	0	132.1136	104	1
0	0	7	1	1	6257	0	108.44872	104	1
1	0	9	0	1	9435	0	102.52957	104	1
0	0	12	1	1	11665	0	77.386963	104	1
0	0	12	1	8	11810	0	120.70899	104	1
1	1	10	1	1	10457	0	78.560081	104	1
1	0	8	1	7	8097	0	120.70899	104	1
0	0	9	1	27	8696	0	120.70899	104	1
0	0	9	1	1	8707	0	120.70899	104	1
1	0	11	1	5	11350	0	120.70899	104	1
1	0	5	1	3	4467	0	120.70899	104	1
0	0	4	1	1	2822	0	120.70899	104	1
1	0	6	1	4	5666	0	120.70899	104	1
1	0	3	0	2	2361	0	120.70899	104	1
1	1	6	1	1	5672	0	120.70899	104	1
1	0	12	1	1	12398	0	120.70899	104	1
0	0	9	0	1	8680	0	120.70899	104	1
0	1	4	1	1	2823	0	120.70899	104	1
0	1	3	1	1	1895	0	120.70899	104	1
1	0	9	1	5	9264	0	120.70899	104	1
1	0	5	1	9	4568	0	78.560081	104	1
1	0	6	0	1	5653	0	120.70899	104	1
0	0	4	1	1	2826	0	120.70899	104	1
1	0	11	1	1	11567	0	120.70899	104	1
0	0	7	1	1	6586	0	120.70899	104	1
1	1	3	1	1	2354	0	120.70899	104	1
1	0	2	0	1	1537	0	120.70899	104	1
0	0	6	1	3	5070	0	120.70899	104	1
0	0	1	1	2	216	0	120.70899	104	1
0	0	1	1	1	459	0	120.70899	104	1
0	0	3	1	1	1883	0	120.70899	104	1
1	0	10	0	2	10345	0	120.70899	104	1
1	0	11	1	1	11337	0	120.70899	104	1
0	0	6	0	2	5060	0	120.70899	104	1
0	0	12	1	8	11813	0	120.70899	104	1
0	0	12	1	2	11784	0	120.70899	104	1
0	1	8	1	1	7440	0	120.70899	104	1
0	0	3	1	3	1906	0	120.70899	104	1
0	0	9	1	2	8681	0	120.70899	104	1
1	0	3	1	2	2366	0	120.70899	104	1
0	0	1	0	2	211	0	120.70899	104	1
0	0	6	1	2	5046	0	120.70899	104	1
1	0	9	1	1	9272	0	120.70899	104	1
1	0	10	0	1	10375	0	120.70899	104	1
1	0	12	1	1	12187	0	120.70899	104	1
0	1	3	1	4	1900	0	120.70899	104	1
1	0	6	1	1	5650	0	120.70899	104	1
1	0	3	1	1	2349	0	120.70899	104	1
1	0	9	0	1	9247	0	120.70899	104	1
0	0	4	1	2	2832	0	120.70899	104	1
1	0	1	1	1	692	0	120.70899	104	1
0	1	1	1	1	191	0	120.70899	104	1
0	1	1	1	1	2	1	13.241461	104	1
0	1	9	1	1	8703	0	120.70899	104	1
1	0	12	1	3	12195	0	120.70899	104	1
0	1	2	1	1	1155	0	120.70899	104	1
0	0	9	0	1	8668	0	120.70899	104	1
0	0	4	1	1	2798	0	120.70899	104	1
1	1	4	1	1	3373	0	120.70899	104	1
1	0	9	1	3	9248	0	120.70899	104	1
1	0	7	1	5	6747	0	74.647301	104	1
0	0	3	1	8	1899	0	120.70899	104	1
0	0	6	1	3	5066	0	120.70899	104	1
1	0	8	1	3	8077	0	120.70899	104	1
1	0	4	0	4	3362	0	120.70899	104	1
0	1	1	1	5	213	0	120.70899	104	1
0	0	8	1	14	7304	0	69.853386	104	1
1	0	8	0	1	8074	0	135.27165	104	1
0	0	4	1	1	2709	0	86.233139	104	1
0	1	3	1	1	1893	0	120.70899	104	1
0	0	9	0	1	8744	0	132.1136	104	1
1	1	6	1	1	5625	0	108.44872	104	1
1	0	11	1	2	11551	0	71.263557	104	1
0	0	6	1	1	5120	0	136.38914	104	1
0	1	8	1	2	7427	0	150.84784	104	1
0	1	3	1	1	1989	0	57.646294	104	1
0	0	7	1	2	6478	0	105.38641	104	1
1	0	6	0	6	5467	0	71.263557	104	1
0	1	2	1	1	1038	0	31.416758	104	1
1	0	10	1	12	10232	0	69.853386	104	1
0	0	9	1	1	8962	0	86.233139	104	1
0	0	3	0	1	2042	0	102.52957	104	1
1	1	5	1	1	4439	0	120.70899	104	1
1	1	4	1	2	3302	0	112.21779	104	1
1	0	3	1	2	2558	0	39.59087	104	1
0	0	7	1	1	6525	0	39.59087	104	1
0	0	7	1	3	6249	0	135.27165	104	1
0	1	4	1	1	3029	0	86.233139	104	1
1	0	9	1	2	9284	0	132.1136	104	1
1	0	9	1	2	9107	0	78.560081	104	1
1	1	3	1	1	2534	0	88.930199	104	1
0	0	2	0	1	1346	0	135.27165	104	1
0	0	8	1	1	7603	0	77.386963	104	1
1	0	8	1	2	8065	0	108.44872	104	1
0	0	8	0	4	7547	0	102.52957	104	1
0	0	6	0	1	4837	0	39.59087	104	1
0	1	4	1	3	2665	0	31.416758	104	1
0	0	7	0	1	6112	0	71.263557	104	1
1	0	2	1	3	1602	0	78.560081	104	1
0	1	4	1	2	2783	0	112.21779	104	1
0	0	9	1	1	8946	0	88.930199	104	1
0	0	10	1	3	9864	0	169.30458	104	1
1	0	10	1	103	10614	0	57.646294	104	1
1	1	1	1	2	876	0	105.38641	104	1
1	1	1	1	1	528	0	74.647301	104	1
1	0	2	1	1	1534	0	128.67041	104	1
1	0	6	1	1	5798	0	105.38641	104	1
0	0	11	0	1	10954	0	102.52957	104	1
0	0	11	1	2	10885	0	135.27165	104	1
0	1	8	1	4	7589	0	86.233139	104	1
1	0	10	1	1	10384	0	55.041092	104	1
1	0	2	1	2	1491	0	112.21779	104	1
1	0	11	1	1	11324	0	120.70899	104	1
0	0	10	1	1	9737	0	100.57867	104	1
1	0	5	0	2	4745	0	112.21779	104	1
0	0	10	1	8	9885	0	132.1136	104	1
1	0	5	1	28	4277	0	55.041092	104	1
1	0	8	0	1	8415	0	86.233139	104	1
0	0	8	1	2	7501	0	162.08408	104	1
0	0	8	1	66	7531	0	132.1136	104	1
1	0	10	1	1	10303	0	97.567108	104	1
0	0	3	0	1	2116	0	136.38914	104	1
0	0	5	1	1	3922	0	132.1136	104	1
1	0	12	1	16	12182	0	128.67041	104	1
0	0	2	0	1	1275	0	102.52957	104	1
1	0	5	0	2	4796	0	88.930199	104	1
1	0	2	0	1	1395	0	31.416758	104	1
0	0	2	1	2	1305	0	88.930199	104	1
1	0	6	1	15	5916	0	39.59087	104	1
1	0	10	1	2	10402	0	162.08408	104	1
1	0	10	1	1	10382	0	102.52957	104	1
1	0	3	1	3	2440	0	78.560081	104	1
1	1	7	1	1	6755	0	74.647301	104	1
1	0	11	0	2	11321	0	150.84784	104	1
0	0	3	0	1	2079	0	88.930199	104	1
1	0	8	0	1	8297	0	86.233139	104	1
1	0	9	1	11	9357	0	78.560081	104	1
0	0	8	1	11	7238	0	55.041092	104	1
1	0	11	1	1	11192	0	57.646294	104	1
1	0	6	1	1	5408	0	31.416758	104	1
1	0	6	1	1	5443	0	55.041092	104	1
0	0	4	0	1	2779	0	100.57867	104	1
0	0	10	1	1	9774	0	168.34496	104	1
1	0	2	1	1	1504	0	162.08408	104	1
0	0	11	1	2	10840	0	88.930199	104	1
1	0	4	1	2	3559	0	88.930199	104	1
1	0	12	0	1	12244	0	132.1136	104	1
1	0	10	1	1	10263	0	97.567108	104	1
0	0	10	1	1	9706	0	57.646294	104	1
1	0	1	1	1	970	0	86.233139	104	1
1	0	8	1	2	8438	0	88.930199	104	1
0	0	8	1	7	7457	0	108.44872	104	1
1	0	12	1	33	12052	0	31.416758	104	1
1	0	9	1	1	9292	0	162.08408	104	1
0	0	4	1	1	2724	0	74.647301	104	1
1	0	12	0	1	12315	0	86.233139	104	1
0	0	5	1	1	4093	0	78.560081	104	1
1	0	1	1	1	667	0	140.68227	104	1
1	0	1	1	1	767	0	169.30458	104	1
1	0	12	1	6	12207	0	120.70899	104	1
0	0	2	1	7	1061	0	71.263557	104	1
1	0	6	1	1	5498	0	74.647301	104	1
0	0	4	1	1	2824	0	108.44872	104	1
0	0	11	1	3	10844	0	140.68227	104	1
1	0	9	1	3	9382	0	102.52957	104	1
1	0	3	1	1	2527	0	105.38641	104	1
1	1	5	1	1	4757	0	140.68227	104	1
1	0	2	1	1	1468	0	74.647301	104	1
1	0	2	0	1	1510	0	140.68227	104	1
0	0	3	0	1	1968	0	102.52957	104	1
0	0	5	0	1	4162	0	132.1136	104	1
1	0	3	1	1	2377	0	110.35518	104	1
1	0	10	1	3	10215	0	77.386963	104	1
1	0	9	0	1	9114	0	69.853386	104	1
1	0	9	1	5	9213	0	140.68227	104	1
0	1	8	1	1	7610	0	78.560081	104	1
0	0	5	1	4	3924	0	110.35518	104	1
0	0	9	1	26	8885	0	105.38641	104	1
0	0	8	0	4	7642	0	102.52957	104	1
0	0	8	0	1	7502	0	169.30458	104	1
0	0	10	1	16	9628	0	55.041092	104	1
1	0	12	0	3	12256	0	86.233139	104	1
1	0	6	0	2	5558	0	60.793236	104	1
0	0	3	0	1	1886	0	120.70899	104	1
1	0	11	1	1	11177	0	71.686378	104	1
0	0	2	1	4	1363	0	69.853386	104	1
0	0	12	1	1	12031	0	39.59087	104	1
0	0	4	0	1	2797	0	136.38914	104	1
0	0	3	1	26	2098	0	57.646294	104	1
0	1	1	1	1	41	0	62.978706	104	1
1	0	7	1	5	7041	0	102.52957	104	1
1	0	7	1	1	6765	0	100.57867	104	1
1	0	5	0	1	4769	0	136.38914	104	1
1	0	9	0	1	9159	0	60.793236	104	1
0	1	2	1	1	1257	0	78.560081	104	1
0	0	10	1	1	9938	0	136.38914	104	1
0	0	1	1	1	190	0	120.70899	104	1
1	1	7	1	2	6945	0	78.560081	104	1
0	0	1	1	1	431	0	60.793236	104	1
0	0	10	0	1	9608	0	31.416758	104	1
1	0	7	0	1	6859	0	120.70899	104	1
1	1	3	1	1	2587	0	112.21779	104	1
1	0	3	1	1	2406	0	162.08408	104	1
0	0	10	1	9	9680	0	69.853386	104	1
1	0	9	1	1	9564	0	61.378712	104	1
0	0	12	1	2	11631	0	13.241461	104	1
1	1	1	1	1	869	0	102.52957	104	1
0	0	11	1	5	10734	0	55.041092	104	1
1	0	8	1	7	8278	0	86.233139	104	1
0	0	5	0	2	3814	0	74.647301	104	1
0	0	6	1	1	5308	0	61.378712	104	1
0	0	7	1	1	6397	0	78.560081	104	1
1	0	3	0	1	2617	0	60.793236	104	1
1	0	9	1	2	9254	0	120.70899	104	1
0	0	11	1	15	10791	0	69.853386	104	1
1	0	6	1	8	5768	0	78.560081	104	1
0	0	4	1	8	2965	0	86.233139	104	1
0	1	7	1	2	6255	0	135.27165	104	1
0	0	3	1	1	1847	0	97.567108	104	1
0	0	9	0	14	8839	0	86.233139	104	1
1	0	10	1	7	10674	0	69.853386	104	1
1	0	8	1	2	8184	0	88.930199	104	1
1	0	11	1	4	11387	0	132.1136	104	1
0	0	10	1	3	9674	0	78.560081	104	1
1	0	9	1	6	9320	0	162.08408	104	1
0	0	8	1	2	7450	0	128.67041	104	1
0	0	8	1	1	7760	0	168.34496	104	1
0	0	3	1	1	2110	0	140.68227	104	1
0	0	9	0	1	8530	0	71.263557	104	1
1	0	4	1	3	3185	0	55.041092	104	1
0	0	7	1	1	6346	0	71.263557	104	1
0	0	8	1	1	7630	0	78.560081	104	1
1	0	7	1	11	7202	0	39.59087	104	1
0	1	2	1	1	1158	0	120.70899	104	1
1	1	1	1	1	708	0	135.27165	104	1
1	0	2	1	1	1498	0	168.34496	104	1
1	0	2	1	1	1695	0	88.930199	104	1
0	0	9	1	9	8849	0	102.52957	104	1
0	0	7	1	1	6274	0	120.70899	104	1
1	1	2	1	1	1587	0	78.560081	104	1
1	0	5	1	1	4646	0	78.560081	104	1
1	1	7	1	1	6981	0	102.52957	104	1
0	0	9	0	1	9002	0	39.59087	104	1
1	0	4	0	2	3475	0	86.233139	104	1
1	0	5	0	1	4599	0	102.52957	104	1
0	0	1	1	2	334	0	86.233139	104	1
0	0	10	1	12	10044	0	39.59087	104	1
0	0	7	1	1	6320	0	132.1136	104	1
1	0	2	0	1	1535	0	135.27165	104	1
1	0	5	1	1	4506	0	162.08408	104	1
1	0	5	1	2	4740	0	136.38914	104	1
1	0	6	0	1	6020	0	57.646294	104	1
1	0	6	1	2	5439	0	71.686378	104	1
1	0	9	1	1	9542	0	120.70899	104	1
1	0	6	1	2	5796	0	102.52957	104	1
1	1	5	1	3	4447	0	135.27165	104	1
0	0	9	1	16	8781	0	78.560081	104	1
1	0	9	0	2	9290	0	110.35518	104	1
1	0	9	1	6	9359	0	102.52957	104	1
1	0	4	1	1	3514	0	102.52957	104	1
0	0	9	1	9	8831	0	86.233139	104	1
0	0	10	1	1	9973	0	71.263557	104	1
0	0	5	1	6	4197	0	55.041092	104	1
0	0	9	1	3	8531	0	71.263557	104	1
0	1	7	1	1	6217	0	140.68227	104	1
0	0	8	1	2	7560	0	102.52957	104	1
0	1	9	1	1	8902	0	88.930199	104	1
1	0	7	0	3	6691	0	77.386963	104	1
0	0	8	1	2	7288	0	60.793236	104	1
1	1	6	1	2	5644	0	135.27165	104	1
0	0	4	1	6	2770	0	60.793236	104	1
1	0	8	1	1	8081	0	150.84784	104	1
1	1	9	1	1	9235	0	150.84784	104	1
0	0	5	1	1	3973	0	162.08408	104	1
0	0	1	1	1	26	0	60.793236	104	1
0	0	10	1	5	9811	0	135.27165	104	1
0	0	2	1	7	1142	0	136.38914	104	1
1	0	10	1	8	10233	0	57.646294	104	1
1	0	11	1	1	11493	0	108.44872	104	1
1	0	2	1	1	1489	0	136.38914	104	1
0	0	11	1	1	10787	0	71.686378	104	1
1	1	4	1	7	3440	0	86.233139	104	1
1	0	8	1	3	8335	0	71.686378	104	1
1	0	3	1	1	2500	0	108.44872	104	1
0	0	11	1	1	11127	0	136.38914	104	1
0	0	9	1	1	8646	0	135.27165	104	1
1	0	9	0	2	9493	0	71.686378	104	1
1	0	6	1	1	5398	1	13.241461	104	1
0	0	12	1	1	12038	0	69.853386	104	1
0	0	9	0	1	8904	0	88.930199	104	1
1	1	10	1	1	10237	0	57.646294	104	1
0	0	7	0	1	6264	0	120.70899	104	1
1	0	3	1	7	2362	0	120.70899	104	1
0	1	1	1	2	304	0	78.560081	104	1
1	0	3	1	1	2319	0	112.21779	104	1
0	0	12	0	1	11632	0	31.416758	104	1
0	0	8	1	20	7297	0	57.646294	104	1
0	0	3	1	1	1897	0	135.27165	104	1
1	0	12	1	4	12156	0	112.21779	104	1
0	0	4	0	1	3081	0	62.978706	104	1
1	0	1	0	1	698	0	120.70899	104	1
1	1	10	1	1	10371	0	120.70899	104	1
0	0	10	0	4	9939	0	86.233139	104	1
0	0	3	1	1	2141	0	77.386963	104	1
1	0	10	0	4	10342	0	150.84784	104	1
0	0	9	1	3	8679	0	135.27165	104	1
1	1	2	1	1	1594	0	78.560081	104	1
0	0	12	0	1	11971	0	88.930199	104	1
1	1	5	1	2	4557	0	78.560081	104	1
1	0	4	1	1	3457	0	39.59087	104	1
1	0	9	1	1	9321	0	169.30458	104	1
0	0	8	1	1	7818	0	88.930199	104	1
0	1	7	1	1	6199	0	112.21779	104	1
0	0	7	1	1	6056	0	13.241461	104	1
0	0	8	1	5	7481	0	110.35518	104	1
0	0	6	0	1	5122	0	162.08408	104	1
1	0	10	1	4	10363	0	135.27165	104	1
0	0	5	1	5	3807	0	74.647301	104	1
1	0	8	0	1	8294	0	86.233139	104	1
1	0	3	0	1	2436	0	86.233139	104	1
0	0	8	1	1	7406	0	169.30458	104	1
0	0	2	1	1	1361	0	77.386963	104	1
0	0	8	0	1	7562	0	71.263557	104	1
1	0	7	0	3	6814	0	136.38914	104	1
0	0	4	0	1	2858	0	102.52957	104	1
1	0	4	1	10	3467	0	86.233139	104	1
1	0	1	1	1	751	0	169.30458	104	1
1	0	2	1	1	1494	0	88.930199	104	1
1	0	10	1	1	10239	0	97.567108	104	1
0	0	5	1	11	3898	0	120.70899	104	1
1	0	5	0	1	4573	0	88.930199	104	1
1	1	5	1	1	4390	0	112.21779	104	1
1	0	2	1	1	1667	0	88.930199	104	1
1	0	9	1	1	9595	0	132.1136	104	1
1	0	12	1	1	12357	0	71.686378	104	1
0	0	8	0	2	7494	0	162.08408	104	1
0	0	10	1	28	9956	0	78.560081	104	1
0	0	11	1	1	10828	0	88.930199	104	1
0	1	1	1	1	336	0	78.560081	104	1
0	0	8	1	1	7484	0	136.38914	104	1
1	0	7	1	1	6939	0	39.59087	104	1
1	0	7	0	1	6864	0	108.44872	104	1
0	0	4	1	3	2846	0	108.44872	104	1
0	0	7	1	1	6227	0	169.30458	104	1
1	0	6	1	1	5421	0	39.59087	104	1
1	1	9	1	1	9455	0	136.38914	104	1
1	0	5	1	1	4338	0	55.041092	104	1
0	0	8	1	1	7596	0	100.57867	104	1
1	0	6	1	1	5527	0	97.567108	104	1
0	0	8	0	1	7524	0	110.35518	104	1
1	0	5	1	1	4747	0	140.68227	104	1
0	1	8	1	3	7543	0	86.233139	104	1
1	0	6	0	1	5812	0	102.52957	104	1
0	0	7	1	1	6378	0	88.930199	104	1
1	0	11	1	4	11220	0	57.646294	104	1
1	0	10	1	3	10266	0	60.793236	104	1
1	0	10	0	4	10584	0	88.930199	104	1
1	0	5	1	1	4574	0	88.930199	104	1
0	0	4	1	2	3021	0	102.52957	104	1
0	0	3	1	1	2078	0	69.853386	104	1
1	0	1	1	1	973	0	105.38641	104	1
1	0	7	1	3	6750	0	60.793236	104	1
0	0	11	1	62	10962	0	86.233139	104	1
1	0	4	1	2	3535	0	102.52957	104	1
0	0	10	1	1	9835	0	135.27165	104	1
1	0	7	1	1	6799	0	135.27165	104	1
1	0	11	1	4	11345	0	135.27165	104	1
1	0	7	0	1	6842	0	135.27165	104	1
0	0	3	1	8	1888	0	135.27165	104	1
1	0	3	1	1	2324	0	135.27165	104	1
1	0	3	0	1	2342	0	135.27165	104	1
1	0	10	1	13	10356	0	135.27165	104	1
0	0	4	1	9	2829	0	135.27165	104	1
0	0	3	1	1	1859	0	135.27165	104	1
1	0	9	1	2	9258	0	135.27165	104	1
1	0	12	1	2	12200	0	135.27165	104	1
1	0	12	1	1	12391	0	135.27165	104	1
0	0	1	1	2	210	0	135.27165	104	1
1	0	7	1	4	6853	0	135.27165	104	1
0	0	6	0	1	5034	0	135.27165	104	1
0	0	2	1	2	1164	0	135.27165	104	1
1	1	1	1	1	697	0	135.27165	104	1
1	0	4	1	9	3349	0	135.27165	104	1
1	0	11	1	1	11339	0	135.27165	104	1
0	1	1	1	1	195	0	135.27165	104	1
1	0	3	1	6	2347	0	135.27165	104	1
0	1	1	1	9	430	0	57.646294	104	1
1	0	7	0	1	6852	0	135.27165	104	1
1	0	12	1	5	12197	0	135.27165	104	1
1	0	3	1	2	2359	0	135.27165	104	1
0	0	11	0	1	10869	0	135.27165	104	1
0	0	10	0	2	9740	0	100.57867	104	1
0	0	1	1	3	396	0	88.930199	104	1
1	0	11	1	1	11349	0	135.27165	104	1
1	0	5	0	1	4429	0	135.27165	104	1
0	0	9	0	4	8683	0	135.27165	104	1
1	0	8	1	1	8410	0	135.27165	104	1
0	0	12	1	2	11791	0	135.27165	104	1
1	1	3	1	1	2352	0	135.27165	104	1
0	0	10	1	1	10093	0	135.27165	104	1
1	0	8	1	4	8075	0	135.27165	104	1
0	0	8	0	1	7431	0	135.27165	104	1
1	0	8	1	5	8083	0	135.27165	104	1
0	1	1	1	3	199	0	135.27165	104	1
0	0	4	1	1	2885	0	169.30458	104	1
0	1	2	1	1	1175	0	108.44872	104	1
1	0	11	1	1	11196	0	62.978706	104	1
0	0	8	1	1	7424	0	128.67041	104	1
0	0	9	1	5	8914	0	88.930199	104	1
0	0	12	1	1	11847	0	169.30458	104	1
1	0	5	1	18	4617	0	86.233139	104	1
1	1	1	1	2	838	0	86.233139	104	1
1	1	3	1	1	2537	0	88.930199	104	1
0	0	6	1	1	5377	0	140.68227	104	1
0	0	7	0	2	6259	0	135.27165	104	1
1	0	7	1	31	6635	0	31.416758	104	1
1	0	4	1	27	3395	0	162.08408	104	1
1	1	5	1	2	4421	0	136.38914	104	1
0	0	7	1	16	6245	0	150.84784	104	1
1	0	2	1	1	1668	0	88.930199	104	1
0	0	7	1	2	6523	0	39.59087	104	1
1	0	7	0	1	6683	0	71.263557	104	1
1	0	11	0	1	11160	0	31.416758	104	1
1	0	9	1	1	9589	0	77.386963	104	1
1	0	11	1	20	11415	0	102.52957	104	1
1	0	5	1	1	4742	0	110.35518	104	1
1	0	3	1	14	2191	0	31.416758	104	1
0	1	5	1	1	3932	0	110.35518	104	1
0	0	9	1	1	8515	0	55.041092	104	1
0	0	11	0	2	10983	0	86.233139	104	1
0	0	12	1	14	11670	0	61.378712	104	1
0	0	1	1	18	18	0	31.416758	104	1
0	0	9	1	2	8548	0	60.793236	104	1
0	0	9	1	3	8461	0	13.241461	104	1
0	0	12	1	15	11875	0	102.52957	104	1
1	1	2	1	1	1613	0	86.233139	104	1
1	1	9	1	1	9451	0	86.233139	104	1
0	1	6	1	4	5282	0	88.930199	104	1
0	0	8	1	1	7469	0	102.52957	104	1
0	0	8	1	3	7359	0	74.647301	104	1
1	0	11	1	1	11299	0	135.27165	104	1
1	0	12	1	7	12080	0	61.378712	104	1
0	0	6	0	1	5365	0	77.386963	104	1
0	0	7	0	1	6451	0	102.52957	104	1
1	0	4	1	1	3246	0	31.416758	104	1
1	0	7	1	12	6796	0	140.68227	104	1
0	0	4	0	1	2999	0	100.57867	104	1
0	0	11	1	12	11030	0	102.52957	104	1
0	0	3	1	1	1991	0	78.560081	104	1
1	0	8	1	2	8422	0	55.041092	104	1
0	0	1	0	1	83	0	77.386963	104	1
1	0	12	1	1	12091	0	71.263557	104	1
1	0	12	1	1	12059	0	39.59087	104	1
1	0	12	0	1	12345	0	88.930199	104	1
0	0	6	1	1	5006	0	140.68227	104	1
1	0	3	1	1	2526	0	102.52957	104	1
1	0	2	1	2	1588	0	102.52957	104	1
1	0	2	1	1	1628	0	105.38641	104	1
1	0	1	1	1	519	0	31.416758	104	1
1	0	6	0	1	5925	0	39.59087	104	1
1	0	10	0	1	10460	0	105.38641	104	1
1	0	12	0	1	12125	0	60.793236	104	1
0	0	7	0	2	6207	0	112.21779	104	1
0	0	3	1	1	1869	0	140.68227	104	1
1	0	10	1	1	10190	0	61.378712	104	1
0	0	7	0	3	6435	0	102.52957	104	1
1	0	10	1	5	10504	0	86.233139	104	1
0	0	6	1	1	5058	0	150.84784	104	1
0	0	12	0	1	11708	0	69.853386	104	1
0	1	8	1	1	7318	0	97.567108	104	1
1	0	8	1	2	7969	0	57.646294	104	1
1	0	3	1	1	2624	0	13.241461	104	1
0	0	9	1	30	8666	0	128.67041	104	1
1	0	8	0	1	8456	0	71.686378	104	1
1	0	5	0	1	4237	0	13.241461	104	1
0	0	9	0	1	8833	0	78.560081	104	1
1	1	1	1	1	518	0	13.241461	104	1
0	0	10	1	1	9860	0	162.08408	104	1
1	0	1	1	1	942	0	74.647301	104	1
0	0	11	1	1	11098	0	135.27165	104	1
0	0	10	0	2	9955	0	78.560081	104	1
1	0	1	1	3	1006	0	60.793236	104	1
1	0	9	0	1	9237	0	120.70899	104	1
1	0	11	1	3	11206	0	71.263557	104	1
0	1	5	1	2	3878	0	150.84784	104	1
0	0	7	0	1	6067	0	55.041092	104	1
1	0	4	0	1	3283	0	60.793236	104	1
0	0	1	0	1	220	0	120.70899	104	1
0	0	3	0	1	1855	0	140.68227	104	1
0	1	3	1	1	2024	0	105.38641	104	1
0	0	12	1	23	11972	0	88.930199	104	1
0	0	12	1	2	11667	0	86.233139	104	1
1	0	11	1	1	11186	0	60.793236	104	1
1	0	4	1	1	3489	0	88.930199	104	1
1	0	2	1	1	1604	0	102.52957	104	1
1	0	7	0	1	7038	0	102.52957	104	1
1	0	7	1	1	6840	0	132.1136	104	1
0	0	3	0	1	2026	0	102.52957	104	1
1	0	9	0	2	9059	0	55.041092	104	1
1	0	6	0	1	5895	0	88.930199	104	1
0	0	9	1	4	8745	0	132.1136	104	1
0	0	8	0	3	7334	0	97.567108	104	1
0	0	8	1	12	7742	0	57.646294	104	1
0	0	2	1	1	1229	0	102.52957	104	1
1	0	9	1	1	9462	0	86.233139	104	1
0	0	5	0	1	4163	0	102.52957	104	1
0	0	8	1	1	7314	0	60.793236	104	1
0	0	5	1	5	3965	0	162.08408	104	1
1	1	8	1	1	8086	0	120.70899	104	1
1	1	10	1	1	10337	0	128.67041	104	1
0	0	2	1	1	1092	0	39.59087	104	1
1	0	6	1	1	6004	0	108.44872	104	1
0	0	1	1	1	196	0	150.84784	104	1
0	1	2	1	4	1153	0	150.84784	104	1
0	1	1	1	3	188	0	150.84784	104	1
0	1	9	1	1	8673	0	150.84784	104	1
0	0	1	1	22	187	0	150.84784	104	1
0	0	9	1	40	8672	0	150.84784	104	1
1	0	2	0	1	1518	0	150.84784	104	1
1	1	7	1	1	6827	0	150.84784	104	1
1	1	10	1	1	10344	0	150.84784	104	1
0	0	4	1	15	2820	0	150.84784	104	1
0	0	1	0	2	186	0	150.84784	104	1
1	0	8	1	40	8061	0	150.84784	104	1
1	0	10	0	1	10340	0	128.67041	104	1
0	0	9	1	2	8573	0	71.686378	104	1
0	0	12	1	4	11986	0	39.59087	104	1
1	0	12	0	1	12120	0	97.567108	104	1
0	0	11	1	7	11002	0	102.52957	104	1
0	0	6	1	9	5061	0	120.70899	104	1
0	0	4	0	1	2655	0	39.59087	104	1
1	0	9	0	6	9233	0	150.84784	104	1
0	0	12	1	1	11766	0	86.233139	104	1
0	0	2	1	1	1339	0	69.853386	104	1
0	0	10	1	1	9926	0	105.38641	104	1
1	1	9	1	1	9355	0	86.233139	104	1
1	1	3	1	1	2199	0	55.041092	104	1
0	0	6	1	2	5329	0	60.793236	104	1
1	0	10	1	25	10445	0	78.560081	104	1
0	0	3	1	1	2166	0	55.041092	104	1
0	0	3	1	2	1812	0	57.646294	104	1
1	0	8	0	1	8194	0	102.52957	104	1
1	0	7	1	16	6763	0	60.793236	104	1
1	0	1	1	1	571	0	55.041092	104	1
0	0	1	1	1	7	0	13.241461	104	1
0	0	8	1	1	7346	0	97.567108	104	1
1	1	2	1	1	1568	0	169.30458	104	1
1	1	5	1	1	4622	0	78.560081	104	1
0	0	5	1	1	3774	0	60.793236	104	1
0	0	3	1	1	2119	0	135.27165	104	1
0	0	6	1	1	4851	0	39.59087	104	1
1	0	11	1	1	11319	0	135.27165	104	1
0	1	1	1	1	310	0	55.041092	104	1
1	0	9	1	1	9423	0	128.67041	104	1
0	1	6	0	1	4835	0	31.416758	104	1
1	0	6	0	3	5794	0	78.560081	104	1
0	0	11	1	1	10790	0	57.646294	104	1
0	0	5	1	1	3765	0	57.646294	104	1
0	1	4	1	1	2870	0	110.35518	104	1
0	0	9	1	1	8713	0	102.52957	104	1
1	0	8	0	5	8046	0	136.38914	104	1
1	0	5	1	1	4663	0	71.263557	104	1
0	0	7	1	3	6167	0	69.853386	104	1
0	1	4	1	1	2687	0	39.59087	104	1
0	1	5	1	1	4096	0	112.21779	104	1
1	0	8	1	32	8176	0	86.233139	104	1
1	0	12	1	1	12367	0	77.386963	104	1
0	0	7	1	1	6206	0	88.930199	104	1
0	0	12	1	17	11934	0	86.233139	104	1
0	0	7	1	1	6293	0	97.567108	104	1
0	0	2	1	4	1167	0	120.70899	104	1
1	0	3	1	1	2480	0	128.67041	104	1
0	1	7	1	1	6173	0	74.647301	104	1
1	1	7	1	1	6844	0	135.27165	104	1
1	0	8	0	1	7970	0	69.853386	104	1
1	0	12	1	3	12236	0	132.1136	104	1
0	0	9	1	1	8986	0	97.567108	104	1
0	0	9	1	13	9021	0	39.59087	104	1
1	0	6	0	1	5719	0	132.1136	104	1
0	1	5	1	2	3691	0	31.416758	104	1
0	1	8	1	1	7644	0	102.52957	104	1
0	0	2	1	1	1344	0	140.68227	104	1
1	0	7	1	2	6794	0	88.930199	104	1
1	0	4	0	4	3227	0	77.386963	104	1
0	1	1	1	1	412	0	71.686378	104	1
0	0	4	1	7	2954	0	86.233139	104	1
1	0	12	1	1	12267	0	128.67041	104	1
1	0	6	1	3	5563	0	74.647301	104	1
1	1	12	1	1	12144	0	74.647301	104	1
0	0	3	1	1	2125	0	168.34496	104	1
0	0	8	0	4	7260	0	71.263557	104	1
1	0	5	0	1	4805	0	55.041092	104	1
0	0	8	1	1	7448	0	168.34496	104	1
1	0	3	0	2	2327	0	128.67041	104	1
1	1	7	1	1	7081	0	71.686378	104	1
0	0	6	1	3	4956	0	74.647301	104	1
0	0	9	1	15	8968	0	136.38914	104	1
0	0	7	1	2	6256	0	120.70899	104	1
0	0	11	1	2	11047	0	105.38641	104	1
1	0	9	1	37	9234	0	150.84784	104	1
0	0	1	1	5	128	0	60.793236	104	1
1	0	10	1	54	10176	0	62.978706	104	1
1	1	6	1	1	5438	0	55.041092	104	1
1	0	1	1	1	900	0	55.041092	104	1
1	0	4	1	11	3177	0	31.416758	104	1
1	0	1	1	1	969	0	108.44872	104	1
0	0	7	0	1	6077	0	62.978706	104	1
1	0	5	0	1	4680	0	88.930199	104	1
0	0	5	0	3	3716	0	62.978706	104	1
1	0	6	0	2	5889	0	88.930199	104	1
0	1	1	1	1	218	0	108.44872	104	1
1	0	11	1	25	11376	0	162.08408	104	1
0	0	7	1	1	6558	0	112.21779	104	1
0	0	6	1	2	4865	0	62.978706	104	1
0	0	1	1	2	446	0	136.38914	104	1
0	0	12	1	1	11831	0	169.30458	104	1
0	0	5	1	1	3710	0	39.59087	104	1
0	1	4	1	1	2743	0	69.853386	104	1
1	0	11	1	4	11303	0	140.68227	104	1
1	0	9	0	1	9460	0	105.38641	104	1
0	0	8	0	4	7705	0	71.686378	104	1
1	0	9	1	1	9492	0	88.930199	104	1
1	1	3	1	2	2281	0	60.793236	104	1
0	1	6	1	1	4991	0	136.38914	104	1
0	0	12	1	1	11808	0	86.233139	104	1
1	0	8	0	10	8247	0	86.233139	104	1
1	1	1	1	1	848	0	102.52957	104	1
1	0	9	1	5	9139	0	57.646294	104	1
0	0	10	1	4	9966	0	105.38641	104	1
0	0	4	0	1	2831	0	120.70899	104	1
0	0	7	0	1	6163	0	69.853386	104	1
1	0	4	1	1	3424	0	162.08408	104	1
1	0	1	1	2	647	0	112.21779	104	1
1	0	12	1	3	12115	0	57.646294	104	1
1	1	3	1	2	2443	0	102.52957	104	1
1	1	6	1	2	5826	0	78.560081	104	1
1	0	8	0	6	8084	0	120.70899	104	1
1	0	12	1	23	12166	0	140.68227	104	1
0	0	1	1	3	115	0	69.853386	104	1
1	0	6	1	4	5805	0	102.52957	104	1
1	0	11	0	2	11197	0	71.263557	104	1
0	0	8	0	3	7753	0	136.38914	104	1
1	0	9	1	3	9108	0	69.853386	104	1
0	0	5	1	1	4144	0	39.59087	104	1
0	1	5	1	7	4028	0	86.233139	104	1
1	0	9	0	2	9267	0	120.70899	104	1
0	0	8	0	1	7511	0	132.1136	104	1
1	0	9	1	2	9584	0	13.241461	104	1
1	1	2	1	1	1607	0	57.646294	104	1
1	0	11	1	1	11275	0	100.57867	104	1
0	0	4	1	1	2642	0	13.241461	104	1
1	1	1	1	1	753	0	169.30458	104	1
1	0	12	0	1	12210	0	108.44872	104	1
1	0	7	1	10	7173	0	57.646294	104	1
0	0	3	1	1	2044	0	86.233139	104	1
0	0	8	1	9	7657	0	102.52957	104	1
0	0	8	1	3	7398	0	140.68227	104	1
1	0	9	0	2	9194	0	112.21779	104	1
0	0	3	1	2	1867	0	168.34496	104	1
0	1	7	1	1	6482	0	88.930199	104	1
1	0	1	1	1	671	0	162.08408	104	1
1	0	11	1	33	11471	0	102.52957	104	1
0	0	11	1	3	10912	0	110.35518	104	1
0	0	10	0	1	9895	0	102.52957	104	1
0	1	5	1	1	3800	0	97.567108	104	1
0	0	12	1	1	11618	0	31.416758	104	1
0	1	1	1	1	217	0	120.70899	104	1
0	0	10	1	4	9850	0	110.35518	104	1
0	0	1	0	1	276	0	86.233139	104	1
1	0	3	1	2	2369	0	120.70899	104	1
0	0	5	0	2	4047	0	86.233139	104	1
1	0	5	1	1	4483	0	162.08408	104	1
1	0	6	1	1	6003	0	136.38914	104	1
0	0	5	0	1	3725	0	61.378712	104	1
0	0	7	0	1	6097	0	77.386963	104	1
0	0	7	0	2	6501	0	71.686378	104	1
0	0	10	0	1	9668	0	77.386963	104	1
1	1	1	1	2	750	0	169.30458	104	1
0	0	6	0	1	4880	0	132.1136	104	1
1	0	8	1	26	8327	0	88.930199	104	1
0	0	4	0	4	3139	0	31.416758	104	1
0	0	5	1	1	4128	0	71.686378	104	1
0	0	9	0	2	8459	1	13.241461	104	1
1	1	1	1	1	895	0	71.686378	104	1
0	0	12	1	1	11893	0	88.930199	104	1
1	0	10	0	1	10555	0	102.52957	104	1
1	1	7	1	4	6931	0	86.233139	104	1
0	0	6	1	1	5331	0	71.686378	104	1
0	0	10	1	1	10121	0	61.378712	104	1
0	0	12	1	8	11964	0	88.930199	104	1
1	0	11	1	1	11445	0	105.38641	104	1
0	1	4	1	6	2821	0	150.84784	104	1
1	1	6	1	1	5632	0	120.70899	104	1
1	0	2	0	1	1590	0	100.57867	104	1
1	0	4	1	1	3619	0	120.70899	104	1
0	0	6	1	1	4931	0	57.646294	104	1
0	0	8	1	5	7432	0	135.27165	104	1
1	0	6	1	1	5556	0	100.57867	104	1
0	0	4	0	1	2691	0	71.263557	104	1
1	0	6	1	1	5579	0	140.68227	104	1
1	0	11	1	1	11342	0	108.44872	104	1
0	1	5	1	1	3907	0	120.70899	104	1
1	1	1	1	1	686	0	128.67041	104	1
0	0	3	0	1	1965	0	78.560081	104	1
0	0	5	1	3	3892	0	120.70899	104	1
1	0	6	0	1	5469	0	61.378712	104	1
1	0	12	0	3	12268	0	86.233139	104	1
1	0	5	0	1	4798	0	71.686378	104	1
0	1	2	1	1	1157	0	135.27165	104	1
0	0	7	1	15	6443	0	102.52957	104	1
1	0	9	0	2	9480	0	88.930199	104	1
0	0	3	0	1	1958	0	132.1136	104	1
1	0	10	0	3	10479	0	86.233139	104	1
1	0	9	0	3	9413	0	78.560081	104	1
1	0	5	0	2	4702	0	39.59087	104	1
1	0	2	1	1	1536	0	135.27165	104	1
0	0	11	1	1	10810	0	60.793236	104	1
1	1	3	1	2	2348	0	135.27165	104	1
1	0	4	1	14	3339	0	150.84784	104	1
1	0	8	1	10	8204	0	102.52957	104	1
1	1	9	1	1	9125	0	69.853386	104	1
1	0	9	1	1	9311	0	77.386963	104	1
1	1	7	1	1	6797	0	140.68227	104	1
1	0	1	1	1	933	0	39.59087	104	1
0	0	12	1	4	11850	0	132.1136	104	1
0	0	5	1	1	4153	0	71.263557	104	1
0	0	10	0	1	10073	0	112.21779	104	1
0	0	3	1	7	1877	0	128.67041	104	1
0	0	4	0	1	2675	0	62.978706	104	1
0	0	8	1	15	7558	0	78.560081	104	1
1	0	3	1	3	2514	0	102.52957	104	1
1	0	12	0	1	12215	0	110.35518	104	1
1	0	10	0	1	10620	0	55.041092	104	1
0	1	3	1	1	1982	0	86.233139	104	1
0	0	7	1	1	6275	0	128.67041	104	1
0	1	4	1	2	2737	0	69.853386	104	1
1	0	5	0	1	4631	0	102.52957	104	1
1	0	8	0	1	8170	0	71.263557	104	1
1	0	6	0	1	5436	0	55.041092	104	1
1	0	5	1	16	4785	0	57.646294	104	1
1	0	12	0	1	12149	0	60.793236	104	1
0	1	6	1	2	5353	0	136.38914	104	1
1	0	12	1	1	12365	0	39.59087	104	1
1	0	5	0	1	4394	0	112.21779	104	1
0	0	11	1	10	10980	0	78.560081	104	1
0	0	9	1	3	8692	0	128.67041	104	1
0	0	12	1	1	11646	0	31.416758	104	1
1	0	4	0	1	3490	0	77.386963	104	1
0	0	9	1	3	8582	0	69.853386	104	1
0	0	6	0	1	4816	0	31.416758	104	1
0	0	4	1	1	3088	0	100.57867	104	1
1	1	11	1	1	11458	0	86.233139	104	1
1	1	9	1	1	9030	0	13.241461	104	1
1	0	8	0	1	8315	0	88.930199	104	1
1	0	7	1	1	6845	0	128.67041	104	1
1	0	12	1	1	12206	0	128.67041	104	1
0	0	4	0	2	3136	0	39.59087	104	1
1	0	5	1	2	4801	0	39.59087	104	1
0	0	12	1	2	11975	0	88.930199	104	1
0	0	3	0	1	1740	0	31.416758	104	1
0	0	10	1	1	9692	0	60.793236	104	1
1	0	9	1	7	9391	0	78.560081	104	1
0	0	12	1	1	12004	0	71.686378	104	1
1	0	11	0	1	11441	0	86.233139	104	1
1	1	2	1	1	1406	0	62.978706	104	1
1	0	12	1	1	12325	0	86.233139	104	1
1	0	4	1	1	3645	0	62.978706	104	1
1	0	10	1	28	10336	0	128.67041	104	1
1	0	2	0	2	1513	0	128.67041	104	1
0	0	4	0	1	2837	0	128.67041	104	1
1	0	8	1	1	8094	0	128.67041	104	1
0	1	4	1	3	2817	0	128.67041	104	1
1	0	8	1	1	8059	0	128.67041	104	1
1	0	4	1	1	3347	0	128.67041	104	1
0	0	12	1	29	11783	0	128.67041	104	1
1	0	12	0	1	12181	0	128.67041	104	1
0	0	7	1	1	6242	0	128.67041	104	1
1	0	11	1	1	11338	0	128.67041	104	1
1	0	4	1	1	3459	0	128.67041	104	1
1	0	8	1	2	8080	0	128.67041	104	1
1	0	4	1	10	3335	0	128.67041	104	1
0	0	12	1	1	11812	0	128.67041	104	1
0	0	11	0	1	10855	0	128.67041	104	1
0	0	4	1	1	2838	0	128.67041	104	1
0	1	10	1	1	9784	0	128.67041	104	1
0	1	1	1	1	209	0	128.67041	104	1
1	0	9	1	1	9266	0	128.67041	104	1
1	0	8	1	1	8222	0	128.67041	104	1
0	0	8	1	21	7418	0	128.67041	104	1
0	0	6	1	10	5025	0	128.67041	104	1
1	0	8	1	1	8434	0	128.67041	104	1
1	0	8	1	1	8246	0	128.67041	104	1
1	0	3	1	9	2328	0	128.67041	104	1
0	0	10	0	1	9782	0	128.67041	104	1
0	0	11	1	1	11053	0	71.686378	104	1
1	0	10	1	3	10528	0	108.44872	104	1
0	0	6	1	15	5118	0	132.1136	104	1
1	0	9	1	3	9475	0	88.930199	104	1
1	0	4	0	1	3342	0	120.70899	104	1
1	0	1	1	1	868	0	102.52957	104	1
0	1	4	1	2	2878	0	162.08408	104	1
1	0	9	1	3	9090	0	55.041092	104	1
1	0	10	1	1	10410	0	169.30458	104	1
0	0	6	1	1	5021	0	140.68227	104	1
0	0	3	1	1	2157	0	102.52957	104	1
0	0	9	0	3	8802	0	78.560081	104	1
1	0	9	1	6	9148	0	69.853386	104	1
1	0	2	1	1	1677	0	71.686378	104	1
1	0	10	1	26	10422	0	132.1136	104	1
0	0	9	1	1	9013	0	57.646294	104	1
1	1	4	1	2	3462	0	86.233139	104	1
1	1	10	1	1	10331	0	136.38914	104	1
1	0	6	1	8	5477	0	61.378712	104	1
0	0	3	0	2	2126	0	136.38914	104	1
1	0	10	1	1	10261	0	102.52957	104	1
1	0	1	1	1	650	0	136.38914	104	1
0	0	6	0	1	4905	0	57.646294	104	1
1	0	1	0	1	908	0	39.59087	104	1
0	0	4	0	1	3005	0	128.67041	104	1
0	0	12	1	11	11640	0	55.041092	104	1
0	0	1	1	1	113	0	69.853386	104	1
1	0	10	1	1	10378	0	108.44872	104	1
1	0	10	1	1	10437	0	77.386963	104	1
0	0	10	1	1	9952	0	88.930199	104	1
1	0	6	1	4	5892	0	88.930199	104	1
0	0	8	1	1	7783	0	88.930199	104	1
0	0	4	0	2	2813	0	136.38914	104	1
1	0	11	1	1	11587	0	61.378712	104	1
1	0	6	1	1	5484	0	88.930199	104	1
0	0	3	1	1	1843	0	136.38914	104	1
1	0	5	1	2	4456	0	135.27165	104	1
1	0	12	1	1	12082	0	55.041092	104	1
1	0	1	0	1	678	0	136.38914	104	1
1	0	1	1	2	886	0	88.930199	104	1
0	0	9	1	2	8631	0	102.52957	104	1
0	0	11	1	1	11091	0	74.647301	104	1
1	0	9	0	1	9154	0	97.567108	104	1
0	0	6	0	1	5389	0	71.263557	104	1
1	0	9	1	1	9252	0	128.67041	104	1
0	0	6	1	7	4899	0	77.386963	104	1
0	0	2	0	1	1067	0	61.378712	104	1
0	0	7	0	3	6551	0	136.38914	104	1
0	0	10	1	29	9769	0	168.34496	104	1
1	1	8	1	1	8021	0	112.21779	104	1
0	0	12	1	3	11968	0	88.930199	104	1
1	0	1	0	3	999	0	31.416758	104	1
0	0	5	1	31	3702	0	31.416758	104	1
0	0	11	1	5	11052	0	88.930199	104	1
0	0	5	1	9	4104	0	88.930199	104	1
0	1	11	1	1	10998	0	86.233139	104	1
1	0	5	1	1	4586	0	102.52957	104	1
0	0	12	1	1	11996	0	13.241461	104	1
1	0	1	0	3	687	0	150.84784	104	1
0	0	5	0	1	4206	0	74.647301	104	1
1	0	7	1	2	7048	0	102.52957	104	1
1	1	6	1	7	5754	0	86.233139	104	1
0	0	4	1	1	2753	0	97.567108	104	1
0	0	11	1	1	10822	0	60.793236	104	1
0	0	3	1	4	1966	0	78.560081	104	1
0	1	4	1	1	3022	0	102.52957	104	1
1	0	5	0	2	4296	0	61.378712	104	1
1	0	7	1	3	7066	0	88.930199	104	1
1	0	5	1	1	4398	0	102.52957	104	1
0	0	3	1	1	1885	0	135.27165	104	1
1	0	10	1	30	10399	0	162.08408	104	1
1	0	11	1	4	11553	0	69.853386	104	1
0	1	7	1	4	6232	0	136.38914	104	1
1	0	5	0	1	4417	0	140.68227	104	1
0	0	5	1	7	4051	0	78.560081	104	1
0	0	11	1	1	11048	0	61.378712	104	1
0	0	9	0	1	8559	0	60.793236	104	1
0	0	8	1	1	7649	0	108.44872	104	1
1	0	6	0	1	5582	0	102.52957	104	1
1	0	4	1	1	3378	0	86.233139	104	1
0	0	11	0	1	10757	0	77.386963	104	1
0	0	7	1	5	6166	0	97.567108	104	1
0	0	5	1	18	4048	0	86.233139	104	1
0	0	12	1	1	11643	0	61.378712	104	1
1	0	4	1	4	3572	0	39.59087	104	1
1	0	6	1	1	5542	0	60.793236	104	1
1	0	8	1	10	7877	0	55.041092	104	1
1	0	12	1	10	12068	0	55.041092	104	1
1	0	7	1	2	6819	0	136.38914	104	1
1	1	5	1	4	4555	0	86.233139	104	1
0	0	2	1	1	1256	0	78.560081	104	1
1	1	3	1	2	2185	0	31.416758	104	1
1	0	9	1	1	9236	0	135.27165	104	1
0	0	7	1	1	6118	0	78.560081	104	1
1	0	5	1	1	4524	0	169.30458	104	1
0	0	7	0	2	6122	0	77.386963	104	1
1	0	6	1	4	5927	0	39.59087	104	1
1	0	2	1	1	1442	0	71.686378	104	1
1	0	6	1	3	5909	0	88.930199	104	1
1	1	9	1	1	9246	0	135.27165	104	1
1	0	5	1	2	4404	0	88.930199	104	1
1	0	12	1	1	12104	0	39.59087	104	1
0	0	3	1	3	1995	0	78.560081	104	1
1	0	1	1	2	660	0	136.38914	104	1
0	0	3	1	3	1901	0	108.44872	104	1
0	0	12	0	1	11717	0	69.853386	104	1
1	1	7	1	1	7104	0	69.853386	104	1
0	0	3	0	2	1809	0	69.853386	104	1
0	0	8	1	10	7762	0	136.38914	104	1
0	0	11	1	12	11022	0	86.233139	104	1
1	0	10	1	14	10264	0	74.647301	104	1
1	0	11	0	1	11207	0	61.378712	104	1
0	0	9	0	1	8565	0	97.567108	104	1
1	0	9	1	1	9205	0	88.930199	104	1
1	0	8	0	4	7832	0	31.416758	104	1
1	1	1	1	1	858	0	102.52957	104	1
0	1	6	1	3	5176	0	86.233139	104	1
0	0	12	1	1	11999	0	97.567108	104	1
1	0	11	1	17	11225	0	57.646294	104	1
1	0	6	1	2	5881	0	105.38641	104	1
1	0	7	1	2	6877	0	100.57867	104	1
0	0	10	1	3	9697	0	97.567108	104	1
0	1	4	1	1	2836	0	135.27165	104	1
0	0	6	1	1	4821	0	31.416758	104	1
0	0	9	1	53	8517	0	71.263557	104	1
1	0	8	1	6	8323	0	88.930199	104	1
0	1	2	1	1	1161	0	120.70899	104	1
0	1	7	1	1	6069	0	55.041092	104	1
1	0	8	0	1	8236	0	86.233139	104	1
1	0	5	1	3	4776	0	31.416758	104	1
0	0	1	1	2	420	0	39.59087	104	1
1	0	1	1	1	912	0	39.59087	104	1
0	0	8	1	1	7423	0	102.52957	104	1
0	0	7	0	2	6462	0	102.52957	104	1
1	0	6	1	6	5594	0	136.38914	104	1
0	0	6	0	1	5047	0	140.68227	104	1
0	0	10	0	1	10119	0	55.041092	104	1
0	0	9	0	2	8897	0	88.930199	104	1
1	0	10	0	1	10355	0	135.27165	104	1
1	0	5	0	6	4784	0	57.646294	104	1
0	0	9	1	1	8587	0	57.646294	104	1
0	0	6	1	4	4863	0	55.041092	104	1
1	0	9	0	1	9575	0	86.233139	104	1
0	0	9	0	1	8873	0	102.52957	104	1
1	0	12	1	1	12288	0	39.59087	104	1
1	0	1	0	1	940	0	88.930199	104	1
0	0	11	1	1	10730	0	55.041092	104	1
1	0	6	0	1	5797	0	105.38641	104	1
1	0	12	1	3	12073	0	55.041092	104	1
0	0	10	1	1	9660	0	39.59087	104	1
1	0	8	1	2	8145	0	132.1136	104	1
1	0	6	1	3	5524	0	57.646294	104	1
0	0	12	1	50	11679	0	77.386963	104	1
1	0	11	1	1	11492	0	39.59087	104	1
1	0	5	1	2	4723	0	69.853386	104	1
1	0	12	1	21	12276	0	86.233139	104	1
0	0	11	1	2	10934	0	162.08408	104	1
1	0	10	0	3	10489	0	86.233139	104	1
1	1	10	1	1	10505	0	86.233139	104	1
0	0	12	1	7	11807	0	108.44872	104	1
1	0	8	1	1	8205	0	105.38641	104	1
1	0	5	1	3	4576	0	86.233139	104	1
0	0	2	0	1	1202	0	162.08408	104	1
0	0	12	1	3	11960	0	105.38641	104	1
[truncated: 998,000+ more rows]
